# Supplementary material for: Evodiae Fructus extract suppresses inflammatory response in HaCaT cells and improves house dust mite-induced atopic dermatitis in NC/Nga mice
Source: Sci Rep. 2024 Jan 4;14:472. doi: 10.1038/s41598-023-50257-3 (PMC10764943; doi:10.1038/s41598-023-50257-3)
Supplement: Supplementary file 3 — Supplementary Information 2. [file 41598_2023_50257_MOESM3_ESM.xlsx]

## Sheet: NC vs TI
DEG list in TI (vs. NC)
No	Gene	Entrez	logFC	Direction	Score	p value	FDR	baseMean
1	WARS1	7453	6.82	up	579.873	0	0	199409
2	MX1	4599	8.03	up	517.318	0	0	23338.7
3	GBP1	2633	9.149	up	507.094	0	0	24838.5
4	CD74	972	11.672	up	502.647	0	0	40780.8
5	CFB	629	6.9	up	492.806	0	0	21918.8
6	GBP4	115361	6.803	up	482.067	0	0	21850.6
7	C3	718	6.115	up	476.916	0	0	27890.7
8	ICAM1	3383	7.24	up	476.278	0	0	16499.1
9	OAS2	4939	6.255	up	462.169	0	0	17387.6
10	IFI6	2537	8.286	up	459.941	0	0	12797.4
11	IFIT2	3433	6.511	up	455.281	0	0	55089.1
12	ISG15	9636	6.36	up	453.77	0	0	16562.5
13	XAF1	54739	6.956	up	453.352	0	0	13769.3
14	TNFAIP3	7128	6.865	up	442.259	0	0	10941.9
15	RSAD2	91543	7.545	up	442.003	0	0	11119.8
16	IFIT3	3437	6.061	up	436.001	0	0	45561.5
17	C1R	715	6.769	up	431.81	0	0	9052.95
18	KRT4	3851	-5.88	dn	-431.673	0	0	18032.9
19	IFI27	3429	8.372	up	424.921	0	0	8759.11
20	IFIT1	3434	5.421	up	397.31	0	0	20236.5
21	LAMP3	27074	9.006	up	393.335	0	0	6917.67
22	KRT1	3848	-5.679	dn	-392.738	0	0	13055.7
23	SCGB1A1	7356	-6.492	dn	-391.03	0	0	8786.79
24	ISG20	3669	8.301	up	389.679	0	0	5765.79
25	C1S	716	9.76	up	388.847	0	0	7765.45
26	OASL	8638	5.483	up	388.04	0	0	8125.31
27	CMPK2	129607	7.361	up	381.247	0	0	4979.53
28	IFIH1	64135	5.344	up	380.532	0	0	13721.1
29	IL18BP	10068	6.283	up	379.645	0	0	5032.53
30	OAS3	4940	4.639	up	377.888	0	0	35260.4
31	DDX60L	91351	5.628	up	376.52	0	0	8430.31
32	CCL5	6352	8.706	up	371.272	0	0	5035.02
33	VEGFA	7422	5.321	up	369.899	0	0	10837.1
34	PHLDA1	22822	5.643	up	369.033	0	0	17301.4
35	CHAC1	79094	7.995	up	363.668	0	0	4151.18
36	BIRC3	330	5.51	up	362.224	0	0	6736.56
37	TYMP	1890	5.147	up	361.163	0	0	9230.17
38	IFI35	3430	5.087	up	360.101	0	0	6784.3
39	SLC15A3	51296	6.231	up	359.476	0	0	4039.85
40	CTSS	1520	6.039	up	354.315	0	0	4444.46
41	TAP1	6890	4.34	up	352.841	0	0	31037.9
42	KLHDC7B	113730	10.599	up	350.532	0	0	6468.18
43	HLA-B	3106	3.943	up	350.487	0	0	67982
44	OAS1	4938	4.396	up	347.25	0	0	10144.3
45	APOL1	8542	5.25	up	341.79	0	0	4892.12
46	EPSTI1	94240	5.056	up	340.423	0	0	6032.88
47	DDX58	23586	4.8	up	340.337	0	0	10013.9
48	USP18	11274	6.081	up	339.693	0	0	3064.86
49	SAMD9L	219285	4.992	up	339.507	0	0	9390.74
50	TRIM22	10346	4.451	up	338.936	0	0	11694.5
51	IFITM1	8519	4.165	up	338.142	0	0	14470.2
52	HAPLN3	145864	6.517	up	337.357	0	0	3002.54
53	STC2	8614	5.661	up	336.227	0	0	4539.37
54	OLR1	4973	5.316	up	334.172	0	0	6243.36
55	UBE2L6	9246	3.947	up	333.401	0	0	13831
56	STAT1	6772	4.204	up	333.075	0	0	30527.7
57	IRF1	3659	3.942	up	331.966	0	0	19308.5
58	BST2	684	8.48	up	331.279	0	0	2985.33
59	SP110	3431	4.884	up	329.903	0	0	5079.09
60	IL1B	3553	6.034	up	329.361	0	0	3031.39
61	SOD2	6648	3.934	up	326.613	0	0	19665.6
62	MARCKSL1	65108	4.096	up	326.32	0	0	9589.61
63	ATF3	467	5.756	up	325.82	0	0	3613.32
64	DUSP6	1848	5.063	up	321.707	0	0	5389.29
65	MUC4	4585	5.619	up	321.62	0	0	2682.91
66	GBP2	2634	4.163	up	320.44	0	0	8609.32
67	XDH	7498	5.478	up	320.196	0	0	2590.37
68	IFI44	10561	5.277	up	320.065	0	0	3035.3
69	PARP14	54625	3.881	up	320.028	0	0	22109.1
70	IL1A	3552	8.279	up	318.171	0	0	2595.4
71	DDX60	55601	4.447	up	317.029	0	0	8880.11
72	LAP3	51056	4.084	up	313.008	0	0	7534.47
73	IRF7	3665	4.363	up	312.268	0	0	8373.84
74	APOL3	80833	5.11	up	310.588	0	0	2633.27
75	HELZ2	85441	3.802	up	307.801	0	0	16401.8
76	HDAC9	9734	4.806	up	307.362	0	0	3571.68
77	HLA-DRB1	3123	9.352	up	307.335	0	0	3233.71
78	HPGD	3248	-6.917	dn	-306.142	0	0	2100.38
79	DSG4	147409	-7.617	dn	-303.475	0	0	2105.42
80	SAA1	6288	6.572	up	293.213	0	0	1482.42
81	SERPINB2	5055	4.114	up	292.772	0	0	35885.7
82	IL32	9235	11.263	up	291.871	0	0	6827.98
83	CD274	29126	6.595	up	291.635	0	0	1581.5
84	BMP7	655	-4.658	dn	-289.101	0	0	2576.55
85	GBP3	2635	3.829	up	285.273	0	0	7404.07
86	RELB	5971	5.468	up	283.131	0	0	1487.56
87	SEMA5A	9037	-4.547	dn	-282.145	0	0	3059.78
88	HLA-DQA1	3117	6.193	up	281.812	0	0	1270.49
89	ASNS	440	4.38	up	281.561	0	0	5135.28
90	HLA-DRA	3122	10.993	up	281.382	0	0	5663.33
91	CYP24A1	1591	6.288	up	280.888	0	0	1259.51
92	HBEGF	1839	6.12	up	280.35	0	0	4403.69
93	IVL	3713	-4.69	dn	-279.596	0	0	2366.33
94	INHBA	3624	4.28	up	277.188	0	0	7831.08
95	NLRC5	84166	3.81	up	276.567	0	0	4645.92
96	NINJ1	4814	3.519	up	276.341	0	0	6268.84
97	IDO1	3620	14.089	up	276.176	0	0	24214.4
98	CCDC80	151887	-3.926	dn	-275.851	0	0	4280.77
99	PSMB9	5698	3.492	up	274.843	0	0	7632.74
100	LAMA3	3909	3.236	up	274.331	0	0	47813.2
101	MUC1	4582	4.064	up	274.312	0	0	3135
102	LGALS9	3965	4.588	up	273.691	0	0	1800.74
103	DUSP5	1847	5.073	up	271.843	0	0	1619.34
104	CCL2	6347	5.007	up	271.452	0	0	1460.83
105	SERPINB1	1992	3.598	up	265.19	0	0	10165.5
106	TAP2	6891	3.436	up	264.992	0	0	15380.9
107	TNFAIP2	7127	3.534	up	264.926	0	0	24502.3
108	HERC5	51191	5.256	up	264.559	0	0	1340.43
109	ETV7	51513	4.324	up	263.01	0	0	1713.76
110	HLA-DMA	3108	5.081	up	262.529	0	0	1167.2
111	SECTM1	6398	3.553	up	261.984	0	0	11714.4
112	KRT17	3872	3.47	up	260.515	0	0	104142
113	NUPR1	26471	5.212	up	259.755	0	0	1058.09
114	HERC6	55008	3.978	up	258.859	0	0	2357.33
115	THSD1	55901	5.188	up	258.532	0	0	1118.6
116	CIITA	4261	4.64	up	258.461	0	0	1385.98
117	NRG1	3084	3.667	up	257.578	0	0	5821.81
118	ADM2	79924	6.87	up	257.052	0	0	1111.35
119	HLA-A	3105	2.806	up	256.371	0	0	57732
120	TMEM171	134285	5.297	up	256.107	0	0	1043.93
121	AREG	374	4.586	up	255.906	0	0	1961.97
122	CNTN1	1272	-4.486	dn	-255.771	0	0	1686.13
123	NFKB2	4791	3.301	up	255.565	0	0	5885.61
124	TRANK1	9881	3.595	up	253.641	0	0	3174.61
125	CFH	3075	4.196	up	253.417	0	0	1915.38
126	PARP12	64761	3.374	up	252.878	0	0	4030.47
127	KLF4	9314	3.618	up	252.277	0	0	3101.41
128	HLA-F	3134	3.456	up	251.005	0	0	6845.39
129	DTX3L	151636	3.037	up	250.844	0	0	17044.7
130	PMAIP1	5366	3.85	up	250.674	0	0	3968.22
131	APOL6	80830	3.137	up	249.943	0	0	9351.97
132	SOX9	6662	3.608	up	247.834	0	0	5331.92
133	PLAUR	5329	3.882	up	246.39	0	0	2210.63
134	NFE2L3	9603	4.058	up	246.353	0	0	1858.87
135	APOL2	23780	3.486	up	245.954	0	0	2922.12
136	PLSCR1	5359	3.212	up	245.85	0	0	10409.2
137	ZNFX1	57169	2.781	up	245.481	0	0	16720.2
138	ADAM8	101	3.411	up	244.298	0	0	8681.21
139	PSAT1	29968	3.516	up	243.845	0	0	11207.3
140	NT5E	4907	3.788	up	243.396	0	0	2776.36
141	NT5C3A	51251	3.212	up	242.662	0	0	7347.7
142	BATF2	116071	10.431	up	242.294	0	0	3626.35
143	CD68	968	3.597	up	241.885	0	0	2453.32
144	MYC	4609	3.332	up	241.612	0	0	7221.22
145	SLC7A11	23657	3.856	up	240.965	0	0	2223.82
146	PML	5371	3	up	239.826	0	0	22163.6
147	MTHFD2	10797	3.715	up	238.11	0	0	4032.23
148	PARP10	84875	3.471	up	238.099	0	0	3842.35
149	PLEKHA4	57664	3.918	up	237.932	0	0	1422.19
150	ITGA5	3678	3.535	up	237.634	0	0	2499.07
151	TRIM69	140691	3.063	up	237.554	0	0	6218.95
152	SHFL	55337	3.715	up	236.258	0	0	1992.32
153	PCK2	5106	3.082	up	235.595	0	0	6753.3
154	KRT13	3860	-2.929	dn	-235.554	0	0	111595
155	MAFF	23764	3.93	up	234.979	0	0	1534.87
156	ALPP	250	-3.342	dn	-234.374	0	0	4005.82
157	HSH2D	84941	6.893	up	234.045	0	0	979.874
158	DRAM1	55332	3.409	up	233.177	0	0	3231.46
159	HLA-C	3107	2.638	up	232.668	0	0	22168.2
160	RNF213	57674	2.936	up	231.803	0	0	41042.5
161	APOL4	80832	8.536	up	231.265	0	0	1607.97
162	IFITM3	10410	2.783	up	229.597	0	0	24382.3
163	SAMD9	54809	2.905	up	228.773	0	0	33501.6
164	GPNMB	10457	-3.165	dn	-228.323	0	0	2877.54
165	PPP1R15A	23645	2.992	up	227.257	0	0	5070.69
166	IER3	8870	3.307	up	226.493	0	0	3511.38
167	KRT15	3866	-3.024	dn	-225.637	0	0	143110
168	DHX58	79132	3.86	up	225.473	0	0	1256.95
169	KIAA0040	9674	3.102	up	224.905	0	0	4402.86
170	SLC2A6	11182	3.75	up	224.751	0	0	1314.3
171	CFLAR	8837	3.167	up	224.645	0	0	3703.95
172	RHBDF2	79651	3.173	up	223.984	0	0	3146.66
173	NAMPT	10135	3.243	up	223.215	0	0	10801.8
174	SLC44A4	80736	3.658	up	223.145	0	0	1255.66
175	SP100	6672	2.964	up	222.513	0	0	7693.86
176	SERPINE1	5054	3.332	up	222.05	0	0	1963.24
177	DUSP4	1846	3.812	up	221.949	0	0	1225.29
178	STON1	11037	-4.245	dn	-221.832	0	0	951.168
179	RTP4	64108	3.67	up	221.116	0	0	1193.67
180	MX2	4600	13.138	up	220.804	0	0	11133.7
181	MXD1	4084	2.963	up	220.066	0	0	6929.31
182	F3	2152	4.253	up	219.3	0	0	19557
183	RIPK2	8767	3.361	up	218.858	0	0	2219.69
184	CCDC71L	168455	4.081	up	218.746	0	0	1021
185	GBP5	115362	14.565	up	218.648	0	0	22448.3
186	JUNB	3726	2.493	up	217.886	0	0	15955
187	NAV3	89795	4.923	up	217.523	0	0	701.982
188	LGALS3BP	3959	2.641	up	217.269	0	0	19839.4
189	DUOX2	50506	2.922	up	217.021	0	0	3878.53
190	MLKL	197259	3.088	up	215.63	0	0	2412.93
191	LAMC2	3918	2.747	up	215.549	0	0	40847.2
192	TRIB3	57761	3.101	up	214.022	0	0	6261.28
193	IGFBP3	3486	2.523	up	213.243	0	0	16100
194	STAT2	6773	2.689	up	212.377	0	0	10028.1
195	ITPRIP	85450	2.741	up	212.276	0	0	4899.92
196	RBCK1	10616	2.576	up	211.108	0	0	11008.4
197	AARS1	16	2.444	up	210.954	0	0	12673.3
198	CYP27B1	1594	3.562	up	210.333	0	0	1002.4
199	SP140L	93349	3.648	up	210.245	0	0	969.74
200	SH3KBP1	30011	3.378	up	210.106	0	0	1462.73
201	XBP1	7494	2.885	up	210.039	0	0	5556.69
202	TGFA	7039	3.024	up	209.726	0	0	2760.27
203	PRDM1	639	7.897	up	209.151	0	0	1145.7
204	ODF3B	440836	3.506	up	206.933	0	0	1163.14
205	FOSL1	8061	5.89	up	206.084	0	0	6868.68
206	DDIT3	1649	3.214	up	205.298	0	0	1352
207	KLF6	1316	3.064	up	205.201	0	0	6557.94
208	OPTN	10133	2.463	up	204.406	0	0	13655.2
209	H1-0	3005	2.3	up	204.369	0	0	56574.7
210	SEMA6D	80031	-4.784	dn	-203.59	0	0	731.269
211	HLA-E	3133	2.3	up	203.545	0	0	24598.1
212	PARP9	83666	2.662	up	201.583	0	0	8656.95
213	CRABP2	1382	-2.808	dn	-201.518	0	0	2413.33
214	GARS1	2617	2.65	up	201.375	0	0	13574.1
215	TRIM5	85363	2.767	up	201.162	0	0	5134.79
216	ADRB2	154	3.212	up	200.883	0	0	1441.54
217	GPT2	84706	2.861	up	200.657	0	0	3040.01
218	B2M	567	2.557	up	200.545	0	0	99146.6
219	SLC25A28	81894	2.663	up	200.536	0	0	3118.65
220	MMP9	4318	5.507	up	197.474	0	0	615.404
221	PALM2AKAP2	445815	2.609	up	196.837	0	0	5452.05
222	STMN1	3925	-2.688	dn	-196.743	0	0	3562.24
223	SLC16A3	9123	2.953	up	196.51	0	0	1553.55
224	PSMB8	5696	2.435	up	195.847	0	0	5462.67
225	IGFN1	91156	8.581	up	195.629	0	0	1303.59
226	GJB2	2706	3.017	up	195.284	0	0	2636.74
227	TRIM21	6737	2.584	up	194.889	0	0	3283.39
228	TNIP1	10318	2.369	up	194.517	0	0	9566.99
229	NFKBIA	4792	2.443	up	194.286	0	0	5921.34
230	HAS3	3038	3.137	up	194.202	0	0	1713.46
231	PTGS2	5743	4.578	up	193.372	0	0	622.49
232	RNF19B	127544	2.392	up	193.36	0	0	7963.26
233	IRF9	10379	2.563	up	193.197	0	0	3479.51
234	NCOA7	135112	2.592	up	192.826	0	0	7634.85
235	AMOTL2	51421	2.505	up	192.624	0	0	8829.91
236	IL15RA	3601	3.016	up	192.519	0	0	1477.57
237	KRT6B	3854	7.047	up	190.839	0	0	1131.87
238	OLFML2A	169611	-4.426	dn	-190.464	0	0	2644.83
239	FGD6	55785	2.579	up	190.358	0	0	3820.03
240	VEGFC	7424	4.301	up	190.288	0	0	691.713
241	GRB10	2887	3.571	up	190.21	0	0	772.185
242	NCF2	4688	2.612	up	189.4	0	0	4343.33
243	FST	10468	2.729	up	189.188	0	0	6495.45
244	PNPT1	87178	2.745	up	189.18	0	0	2837.19
245	SLFN5	162394	2.466	up	189.174	0	0	28612.1
246	PSMB10	5699	2.537	up	188.424	0	0	3642.77
247	NLRP1	22861	3.294	up	187.639	0	0	1225.22
248	C1orf74	148304	2.817	up	187.015	0	0	1559.81
249	PLK3	1263	3.216	up	186.297	0	0	934.494
250	ATP1B3	483	-2.249	dn	-186.287	0	0	11913.6
251	NOCT	25819	4.952	up	186.171	0	0	562.565
252	NMI	9111	2.739	up	185.966	0	0	2895.52
253	CTSH	1512	-2.433	dn	-185.868	0	0	4718.21
254	SAMHD1	25939	2.313	up	185.076	0	0	8052.08
255	NPC2	10577	-2.396	dn	-184.986	0	0	3698.77
256	PCLAF	9768	-3.532	dn	-184.782	0	0	852.666
257	NR1D1	9572	2.754	up	184.552	0	0	2542.9
258	KIF20A	10112	-2.584	dn	-184.173	0	0	3314.73
259	TGM1	7051	2.4	up	183.853	0	0	8170.43
260	IFI30	10437	2.501	up	183.49	0	0	3269.62
261	IKBKE	9641	2.578	up	182.569	0	0	2424.75
262	IRAK2	3656	7.127	up	181.757	0	0	738.879
263	CKAP4	10970	2.195	up	181.596	0	0	7769.4
264	RHOBTB3	22836	-2.458	dn	-181.579	0	0	11622
265	ALDH3A1	218	-2.836	dn	-181.492	0	0	1747.84
266	EHD4	30844	2.238	up	181.45	0	0	5845.37
267	AMIGO2	347902	2.954	up	180.99	0	0	1668.36
268	MARS1	4141	2.248	up	180.948	0	0	5854.07
269	ENC1	8507	2.539	up	180.879	0	0	2153.1
270	SERPINE2	5270	3.789	up	180.863	0	0	718.399
271	GADD45A	1647	2.65	up	180.817	0	0	2842.54
272	SESN2	83667	2.492	up	180.751	0	0	3174.3
273	FRMD3	257019	5.702	up	180.542	0	0	573.485
274	BTN3A3	10384	2.647	up	180.207	0	0	1722.92
275	ERRFI1	54206	4.573	up	179.986	0	0	2791.67
276	KRT10	3858	-2.612	dn	-179.057	0	0	5057.48
277	FLNB	2317	2.201	up	179.013	0	0	38423.7
278	CTSC	1075	2.086	up	178.964	0	0	12179.8
279	SLC1A5	6510	2.148	up	178.768	0	0	14349.5
280	BCL3	602	2.904	up	178.229	0	0	1038.47
281	ARHGEF2	9181	2.253	up	177.681	0	0	6136.08
282	GPRC5B	51704	4.139	up	177.387	0	0	568.592
283	RRM1	6240	-2.441	dn	-177.258	0	0	3623.45
284	AVPI1	60370	2.623	up	177.158	0	0	2857.1
285	ETS1	2113	2.438	up	177.142	0	0	5477.14
286	PCYOX1	51449	-2.51	dn	-176.937	0	0	2663.31
287	MET	4233	2.423	up	176.214	0	0	3410.32
288	PHLDB2	90102	2.344	up	175.876	0	0	9420.32
289	SERPINB8	5271	2.326	up	175.493	0	0	3319.82
290	RPL23	9349	-2.266	dn	-175.094	0	0	13563.6
291	TP53I11	9537	-2.7	dn	-174.891	0	0	1934.62
292	SAA2	6289	7.151	up	174.759	0	0	707.773
293	SMOX	54498	2.571	up	174.496	0	0	1958.13
294	IFIT5	24138	2.483	up	174.448	0	0	2875.92
295	TGM2	7052	6.509	up	174.343	0	0	596.36
296	TICAM1	148022	2.43	up	174.018	0	0	2299.9
297	IL7R	3575	3.926	up	173.923	0	0	618.252
298	CTH	1491	3.559	up	173.892	0	0	695.333
299	PLAAT2	54979	7.535	up	173.845	0	0	777.621
300	TRIM31	11074	3.655	up	173.725	0	0	883.909
301	BNIP3	664	3.314	up	173.068	0	0	805.265
302	NUB1	51667	2.202	up	172.75	0	0	5319.21
303	STOML1	9399	2.627	up	172.73	0	0	1580.06
304	GCA	25801	4.246	up	172.671	0	0	617.369
305	BCL2L14	79370	5.344	up	172.07	0	0	501.239
306	CDC42EP1	11135	2.486	up	171.708	0	0	6077.9
307	UPP1	7378	4.378	up	171.205	0	0	3908.47
308	ACE2	59272	3.461	up	171.066	0	0	742.635
309	FMNL2	114793	2.496	up	170.188	0	0	1887.72
310	INPP1	3628	2.311	up	170.161	0	0	3093.9
311	CSF1	1435	2.985	up	170.048	0	0	919.067
312	TMEM132A	54972	2.228	up	169.836	0	0	6223.92
313	TDRD7	23424	2.31	up	169.822	0	0	3000.18
314	IRS1	3667	2.678	up	169.401	0	0	1591.89
315	CLIC4	25932	2.309	up	169.337	0	0	8075.99
316	PLAU	5328	1.942	up	169.106	0	0	9149.44
317	IFI16	3428	2.247	up	168.964	0	0	17298.9
318	PCNA	5111	-2.234	dn	-168.767	0	0	3630.08
319	H3-3A	3020	-2.406	dn	-168.765	0	0	1896.19
320	STOM	2040	2.915	up	168.722	0	0	1122.87
321	CEBPB	1051	2.382	up	168.117	0	0	3316.99
322	TMEM140	55281	2.792	up	168.098	0	0	1106.74
323	GPD2	2820	2.182	up	167.806	0	0	6718.25
324	CERK	64781	-2.968	dn	-167.571	0	0	1098.27
325	PARP8	79668	2.648	up	166.777	0	0	1590.4
326	XRN1	54464	2.174	up	166.577	0	0	4837.76
327	RELA	5970	2.068	up	166.404	0	0	7433.68
328	STARD5	80765	2.53	up	166.292	0	0	1705.23
329	ZC3H12C	85463	2.707	up	166.207	0	0	1123.59
330	FAM102B	284611	-2.816	dn	-166.129	0	0	1217.66
331	PLAAT4	5920	2.955	up	166.034	0	0	924.796
332	TINAGL1	64129	1.956	up	165.934	0	0	17193.5
333	CACNG4	27092	-2.66	dn	-165.582	0	0	1503.66
334	ANXA3	306	2.391	up	165.57	0	0	3169.87
335	JUN	3725	2.965	up	165.144	0	0	995.707
336	SLC3A2	6520	2.023	up	164.286	0	0	20071.2
337	PSME2	5721	2.021	up	164.27	0	0	7767.43
338	CXCL16	58191	2.054	up	164.025	0	0	4878.71
339	CITED4	163732	2.244	up	162.957	0	0	2344.43
340	MPPED2	744	-3.438	dn	-162.845	0	0	829.433
341	HLA-DQB1	3119	2.336	up	161.838	0	0	1949.55
342	SBNO2	22904	2.135	up	161.585	0	0	4110.66
343	CCND1	595	1.848	up	161.173	0	0	17709.2
344	EIF2AK2	5610	2.054	up	161.161	0	0	7186.64
345	PRNP	5621	2.166	up	160.75	0	0	24214.6
346	FOXN1	8456	-4.625	dn	-160.447	0	0	526.158
347	YARS1	8565	2.153	up	160.189	0	0	4872.07
348	IER2	9592	2.088	up	160.147	0	0	3925.86
349	FAM107B	83641	2.439	up	159.834	0	0	1935.88
350	LMO7	4008	1.958	up	159.284	0	0	6849.9
351	TINCR	257000	-2.421	dn	-159.156	0	0	2276.62
352	ABTB2	25841	2.473	up	159.089	0	0	1342.09
353	RAB26	25837	-5.788	dn	-158.992	0	0	530.69
354	ADAR	103	1.967	up	158.919	0	0	25610.9
355	ADGRF4	221393	2.804	up	158.86	0	0	1003.79
356	KLK10	5655	1.945	up	158.741	0	0	12058.6
357	GRAMD2B	65983	2.312	up	157.898	0	0	1703.77
358	KRT16	3868	2.323	up	156.301	0	0	5426.22
359	EEF2K	29904	-2.307	dn	-155.438	0	0	2357.66
360	SLC38A2	54407	1.933	up	155.361	0	0	25641.6
361	ARNTL2	56938	2.267	up	155.228	0	0	3975.68
362	STK17A	9263	2.587	up	155.214	0	0	4406.5
363	CARS1	833	1.886	up	154.579	0	0	4887.82
364	SOCS1	8651	4.846	up	154.389	0	0	437.413
365	SLC7A5	8140	1.773	up	154.195	0	0	65278.9
366	SQOR	58472	1.958	up	154.062	0	0	6104.17
367	KRT18	3875	2.055	up	153.401	0	0	12354.6
368	SERPING1	710	12.998	up	152.557	0	0	6312.9
369	HLA-DRB5	3127	9.688	up	151.27	0	0	1402.06
370	GSDMB	55876	3.945	up	151.159	0	0	2707.87
371	APCDD1	147495	-2.786	dn	-150.113	0	0	1168.75
372	ZFP36	7538	2.393	up	149.896	0	0	1450.41
373	CEACAM1	634	6.789	up	149.726	0	0	516.983
374	ETV6	2120	2.123	up	149.275	0	0	1972.19
375	MOV10	4343	1.895	up	149.247	0	0	6196.42
376	CYLD	1540	2.044	up	148.999	0	0	2956.3
377	FGFR3	2261	-2.394	dn	-148.855	0	0	2417.97
378	RNF114	55905	1.922	up	148.618	0	0	5831.4
379	PTPN12	5782	2.23	up	148.433	0	0	5840.76
380	JDP2	122953	1.953	up	148.242	0	0	2903.24
381	CBX5	23468	-2.223	dn	-148.059	0	0	2585.98
382	UNC119B	84747	-2.693	dn	-147.917	0	0	1107.94
383	ABCC5	10057	-2.27	dn	-147.765	0	0	5854.25
384	SCD	6319	-1.848	dn	-147.317	0	0	30784.2
385	CD47	961	2.014	up	147.106	0	0	5225.63
386	SPRY4	81848	5.033	up	146.978	0	0	416.047
387	CARD11	84433	1.88	up	146.824	0	0	3619.3
388	CCNA1	8900	5.819	up	146.757	0	0	470.842
389	AKR1C2	1646	-2.691	dn	-146.743	0	0	985.453
390	THBS1	7057	1.769	up	146.719	0	0	22461.3
391	S100A9	6280	4.046	up	146.586	0	0	469.225
392	GCH1	2643	2.721	up	146.393	0	0	1020.01
393	CCL17	6361	6.637	up	146.226	0	0	481.116
394	AJUBA	84962	1.844	up	146.209	0	0	15898.2
395	GABARAPL1	23710	2.049	up	146.062	0	0	5406.77
396	SLC6A9	6536	2.04	up	145.803	0	0	7355.63
397	NMU	10874	-2.171	dn	-145.499	0	0	1944.16
398	LUZP2	338645	-3.462	dn	-144.76	0	0	675.446
399	NOTCH3	4854	-2.523	dn	-144.723	0	0	2449.24
400	ATF4	468	1.744	up	144.524	0	0	12081.3
401	HS3ST1	9957	3.146	up	144.475	0	0	710.147
402	EREG	2069	4.404	up	144.135	0	0	1232.92
403	DUSP7	1849	2.016	up	143.711	0	0	2816.77
404	EDN1	1906	4.633	up	143.626	0	0	418.025
405	ANTXR2	118429	2.771	up	143.579	0	0	1140.87
406	RRBP1	6238	1.657	up	142.385	0	0	15638.4
407	GTPBP2	54676	2.01	up	141.81	0	0	3387.92
408	E2F2	1870	-2.988	dn	-141.612	0	0	732.726
409	MTHFD1L	25902	2.65	up	141.578	0	0	1570.42
410	ALPG	251	-3.638	dn	-141.415	0	0	528.026
411	CAT	847	-2.051	dn	-141.271	0	0	2898.93
412	GJB4	127534	2.587	up	140.812	0	0	1123.87
413	CXCL10	3627	19.563	up	140.77	0	0	66208.3
414	STING1	340061	2.134	up	140.639	0	0	1961.41
415	ACTN1	87	1.748	up	140.178	0	0	13481.8
416	ETV5	2119	4.499	up	140.048	0	0	415.237
417	PLEK2	26499	2.318	up	139.86	0	0	1413.28
418	PARP1	142	-1.918	dn	-139.38	0	0	4490.72
419	TAPBP	6892	2.004	up	138.881	0	0	10820.3
420	CAB39	51719	1.932	up	137.968	0	0	6578.71
421	MSC	9242	7.146	up	137.842	0	0	505.909
422	TPBG	7162	1.827	up	137.751	0	0	3224.87
423	CYP4B1	1580	-3.401	dn	-137.689	0	0	580.444
424	KLK5	25818	-1.815	dn	-137.626	0	0	4831.29
425	CDKN1A	1026	1.799	up	137.279	0	0	9298.34
426	UNC93B1	81622	1.806	up	137.221	0	0	4516.85
427	SORL1	6653	-1.902	dn	-136.814	0	0	6533.59
428	HIVEP1	3096	2.208	up	136.55	0	0	1739.06
429	CASP1	834	2.183	up	136.249	0	0	1730.65
430	ETS2	2114	1.96	up	136.19	0	0	4054.59
431	RPL7A	6130	-1.549	dn	-136.074	0	0	37740.2
432	LCN2	3934	2.536	up	135.912	0	0	1087.93
433	C15orf48	84419	5.124	up	135.874	0	0	381.16
434	MATN2	4147	-1.771	dn	-135.3	0	0	3923.31
435	GRINA	2907	2.027	up	135.289	0	0	4823.39
436	KDM7A	80853	2.741	up	135.264	0	0	1256.77
437	LIG1	3978	-2.865	dn	-134.851	0	0	903.003
438	TNFRSF10A	8797	2.467	up	134.641	0	0	1163.97
439	NT5C2	22978	1.995	up	134.592	0	0	3937.88
440	BAK1	578	2.17	up	134.404	0	0	3595.08
441	GSAP	54103	3.033	up	134.38	0	0	672.332
442	OGFR	11054	1.755	up	133.879	0	0	5236.59
443	APOBEC3A	200315	7.762	up	133.822	0	0	605.712
444	ECM2	1842	5.938	up	133.673	0	0	384.082
445	SNAI2	6591	2.157	up	133.585	0	0	2132.02
446	BHLHE40	8553	1.777	up	133.305	0	0	3207.86
447	PVR	5817	2.21	up	133.208	0	0	2066.68
448	KRT5	3852	-1.463	dn	-132.876	0	0	179276
449	ALDH3A2	224	-1.863	dn	-132.868	0	0	4920.73
450	SH3RF2	153769	1.919	up	132.854	0	0	2437.83
451	N4BP3	23138	2.588	up	132.776	0	0	908.298
452	GTPBP1	9567	1.86	up	132.666	0	0	3754.75
453	ERMP1	79956	-2.295	dn	-132.215	0	0	1647.98
454	N4BP1	9683	1.827	up	131.792	0	0	7404.75
455	UHRF1BP1	54887	1.991	up	131.758	0	0	2931.1
456	ZNF704	619279	-2.18	dn	-131.081	0	0	1730
457	CCL22	6367	6.704	up	130.994	0	0	421.717
458	ABCC3	8714	1.995	up	130.907	0	0	2486.09
459	RND3	390	2.219	up	130.839	0	0	6637.96
460	BLZF1	8548	2.068	up	130.634	0	0	2904.21
461	CASP10	843	2.6	up	130.166	0	0	840.512
462	TKT	7086	-1.677	dn	-129.627	0	0	12217.3
463	TNFRSF10B	8795	1.967	up	129.465	0	0	2312.87
464	LMNB1	4001	-2.107	dn	-129.253	0	0	1884.87
465	TLR3	7098	2.239	up	129.204	0	0	1354.16
466	JAK2	3717	2.743	up	129.16	0	0	825.882
467	HLA-DPA1	3113	10.565	up	129.117	0	0	1638.1
468	PATL1	219988	1.643	up	127.849	0	0	6021.45
469	ZNF114	163071	3.659	up	127.699	0	0	434.032
470	MT1X	4501	-2.804	dn	-127.597	0	0	851.981
471	PIK3R3	8503	-2.717	dn	-127.5	0	0	983.388
472	ADGRE5	976	2.079	up	126.887	0	0	1706.53
473	IL6ST	3572	1.881	up	126.729	0	0	4470.16
474	XPOT	11260	1.959	up	126.665	0	0	4970.33
475	IL1RN	3557	1.595	up	126.601	0	0	6952.55
476	FERMT1	55612	1.743	up	126.489	0	0	10638.1
477	FLG	2312	-2.659	dn	-126.227	0	0	1047.25
478	PYCR1	5831	2.688	up	125.954	0	0	1000.23
479	MYO1G	64005	5.983	up	125.583	0	0	347.07
480	TNFRSF12A	51330	3.39	up	124.784	0	0	4641.19
481	NRP1	8829	2.423	up	124.696	0	0	1067.7
482	CXCL8	3576	7.132	up	124.455	0	0	1109.35
483	LAMB3	3914	1.57	up	123.974	0	0	80720.8
484	SLC12A7	10723	2.264	up	123.969	0	0	1422.72
485	IL4R	3566	2.02	up	123.519	0	0	2973.06
486	RPL24	6152	-1.674	dn	-122.732	0	0	6207.61
487	LY6E	4061	1.722	up	121.811	0	0	11034.3
488	NBN	4683	2.051	up	121.675	0	0	2218.2
489	HLA-DMB	3109	8.207	up	121.492	0	0	594.675
490	RPA1	6117	-1.796	dn	-121.385	0	0	3487.23
491	EDIL3	10085	-2.567	dn	-121.322	0	0	1144.03
492	LYN	4067	1.988	up	121.23	0	0	1737.1
493	MYD88	4615	1.674	up	120.775	0	0	3686.08
494	PCGF5	84333	2.05	up	120.71	0	0	2250.05
495	MAP4K4	9448	1.631	up	120.52	0	0	5674.52
496	GJB3	2707	1.76	up	120.145	0	0	5162.47
497	MFSD12	126321	2.069	up	120.14	0	0	1741.67
498	SLPI	6590	2.419	up	119.619	0	0	1699.27
499	SHMT1	6470	-1.893	dn	-119.378	0	0	2038.43
500	FAS	355	2.731	up	118.932	0	0	935.788
501	NFKBIE	4794	2.662	up	118.716	0	0	691.83
502	TGFB1	7040	1.859	up	118.269	0	0	2101.03
503	HIVEP2	3097	2.162	up	118.209	0	0	1422.91
504	NFE2L2	4780	1.947	up	118.17	0	0	7581.83
505	TRPV6	55503	-3.203	dn	-117.992	0	0	484.331
506	CASP8	841	2.048	up	117.955	0	0	1788.28
507	SGPP2	130367	5.555	up	117.865	0	0	304.284
508	CDCP1	64866	1.706	up	117.294	0	0	5725.71
509	FOXN2	3344	2.397	up	117.193	0	0	1725.2
510	STAT5A	6776	6.294	up	117.097	0	0	330.846
511	ADGRA3	166647	-2.181	dn	-117.049	0	0	1209.71
512	CCN1	3491	2.18	up	116.715	0	0	1110.12
513	KRT81	3887	2.296	up	116.712	0	0	1484.19
514	INCENP	3619	-1.8	dn	-116.537	0	0	2825.68
515	TMEM154	201799	1.879	up	116.015	0	0	2209.46
516	RAB11FIP1	80223	1.766	up	115.705	0	0	4148.59
517	C1orf116	79098	1.442	up	115.618	0	0	16079.2
518	CACNB1	782	2.949	up	115.576	0	0	543.072
519	TOP2B	7155	-1.749	dn	-114.998	0	0	3868
520	UBE4B	10277	-2.13	dn	-114.933	0	0	1756.26
521	ASS1	445	1.336	up	114.872	0	0	37235.1
522	SCEL	8796	-1.9	dn	-114.623	0	0	3069.41
523	KCTD15	79047	2.361	up	114.439	0	0	875.857
524	SORCS2	57537	-2.132	dn	-114.404	0	0	1275.2
525	SKIL	6498	1.887	up	114.339	0	0	3020.14
526	OTUD4	54726	1.789	up	114.236	0	0	2670.06
527	PDCD4	27250	-1.642	dn	-114.044	0	0	6226.11
528	NEURL3	93082	3.951	up	113.682	0	0	312.992
529	SAMD4A	23034	2.235	up	113.576	0	0	1171.21
530	ABL2	27	1.835	up	113.371	0	0	2048.95
531	CMTR1	23070	1.991	up	113.369	0	0	3679.96
532	MTUS2	23281	-5.208	dn	-113.156	0	0	310.7
533	STAT3	6774	1.396	up	113.105	0	0	10427.2
534	SDR16C5	195814	3.15	up	113.043	0	0	458.623
535	NCAPD2	9918	-1.529	dn	-112.854	0	0	8387.18
536	CD82	3732	1.832	up	112.746	0	0	7180.41
537	TOP2A	7153	-1.695	dn	-112.6	0	0	15667.6
538	BUB1B	701	-1.892	dn	-112.204	0	0	2227.96
539	TP73	7161	-3.779	dn	-111.19	0	0	359.376
540	GSN	2934	-1.429	dn	-111.165	0	0	34765.8
541	CYP26B1	56603	2.532	up	111.086	0	0	777.337
542	CD40	958	2.596	up	110.8	0	0	670.143
543	SPARC	6678	-2.64	dn	-110.737	0	0	892.938
544	ELAPOR1	57535	-4.108	dn	-110.657	0	0	327.554
545	CLCF1	23529	2.641	up	110.465	0	0	700.262
546	DAPP1	27071	2.08	up	110.393	0	0	1430.42
547	TNFAIP8	25816	1.968	up	110.23	0	0	2471.64
548	WASHC4	23325	1.852	up	110.117	0	0	3114.13
549	PAPPA	5069	4.016	up	110.067	0	0	307.54
550	CXCL9	4283	17.268	up	110.023	0	0	13490
551	TRAF3	7187	2.182	up	109.838	0	0	1123.05
552	KCTD11	147040	1.874	up	109.743	0	0	3937.55
553	PDP1	54704	1.898	up	109.573	0	0	5176.42
554	MMP25	64386	3.326	up	109.516	0	0	395.521
555	KIFC3	3801	2.176	up	109.485	0	0	1429.29
556	RCN2	5955	-2.053	dn	-109.485	0	0	1493.02
557	SNRPD2	6633	-1.917	dn	-109.476	0	0	1874.07
558	MAL	4118	-4.241	dn	-109.451	0	0	329.677
559	DKK1	22943	1.615	up	109.441	0	0	3145.77
560	PHF11	51131	2.446	up	109.419	0	0	801.142
561	SLC12A4	6560	1.972	up	109.379	0	0	2117.95
562	PMEPA1	56937	1.717	up	109.27	0	0	2397.98
563	FAM83A	84985	1.674	up	109.193	0	0	4907.44
564	ATP5MC3	518	-1.734	dn	-109.138	0	0	2726.52
565	CNDP2	55748	1.5	up	108.849	0	0	5608.19
566	PPFIBP2	8495	-2.68	dn	-108.782	0	0	670.122
567	UBA7	7318	2.092	up	108.382	0	0	1990.95
568	BTN3A1	11119	2.177	up	108.142	0	0	1347.5
569	ZCCHC2	54877	1.792	up	108.127	0	0	2243.64
570	GPD1L	23171	-2.483	dn	-108.081	0	0	775.402
571	MYO1B	4430	1.638	up	107.931	0	0	25788.9
572	SLC25A22	79751	1.975	up	107.677	0	0	2378.52
573	PI3	5266	5.626	up	107.661	0	0	287.511
574	OSBP2	23762	3.304	up	107.551	0	0	488.953
575	PHC2	1912	1.791	up	107.492	0	0	2733.22
576	HEPHL1	341208	4.152	up	107.147	0	0	284.061
577	RRM2	6241	-1.861	dn	-107.077	0	0	1759.9
578	LSR	51599	1.587	up	107.048	0	0	7767.9
579	FAM111B	374393	-2.794	dn	-106.927	0	0	699.246
580	PSTPIP2	9050	1.836	up	106.474	0	0	2911.96
581	SAT1	6303	1.567	up	106.451	0	0	5910.89
582	BCL2L1	598	1.478	up	106.363	0	0	7670.2
583	CEBPG	1054	2.083	up	106.088	0	0	1841.04
584	BBC3	27113	2.784	up	105.999	0	0	507.564
585	PISD	23761	1.808	up	105.82	0	0	2453
586	SLC1A4	6509	1.703	up	105.809	0	0	3205.54
587	IRF6	3664	1.332	up	105.704	0	0	30885.5
588	EIF5A2	56648	2.883	up	105.599	0	0	606.419
589	ERN1	2081	2.307	up	105.098	0	0	856.877
590	KLF7	8609	1.896	up	105.09	0	0	4232.45
591	FAM78B	149297	5.747	up	104.94	0	0	262.007
592	TLR2	7097	2.837	up	104.91	0	0	487.838
593	GLUL	2752	-1.473	dn	-104.863	0	0	9713.71
594	AEN	64782	2.533	up	104.838	0	0	634.983
595	PDCD1LG2	80380	6.99	up	104.718	0	0	336.422
596	NR4A1	3164	3.468	up	104.151	0	0	327.977
597	LGMN	5641	1.616	up	104.009	0	0	5536.53
598	ATP5PB	515	-1.63	dn	-103.989	0	0	3405.79
599	KIF21B	23046	7.643	up	103.764	0	0	402.77
600	ADIRF	10974	-1.484	dn	-103.716	0	0	10415.6
601	DBI	1622	-1.892	dn	-103.537	0	0	1779.02
602	MEP1B	4225	9.034	up	103.353	0	0	648.76
603	MPP7	143098	-2.171	dn	-103.305	0	0	1107.36
604	MEGF9	1955	-1.973	dn	-103.174	0	0	1692.15
605	MIDN	90007	1.748	up	103.086	0	0	4603.92
606	CENPF	1063	-1.663	dn	-102.551	0	0	6294.05
607	NABP1	64859	2.006	up	102.533	0	0	1176.33
608	KLK7	5650	-2.086	dn	-102.474	0	0	1331.27
609	CLU	1191	-1.764	dn	-102.239	0	0	5829.99
610	MCL1	4170	1.563	up	102.202	0	0	20682.3
611	SLC7A8	23428	-2.742	dn	-102.05	0	0	714.978
612	PCDH1	5097	1.393	up	101.059	0	0	14868.3
613	IDH1	3417	-1.647	dn	-101.037	0	0	4212.69
614	HMGB1	3146	-1.496	dn	-101.007	0	0	7509.77
615	MFHAS1	9258	1.792	up	100.917	0	0	1825.03
616	MCM6	4175	-2.162	dn	-100.635	0	0	1000.03
617	LACC1	144811	2.246	up	100.514	0	0	863.156
618	TRAF1	7185	2.913	up	100.228	0	0	450.047
619	DESI1	27351	1.757	up	100.212	0	0	1995.87
620	ALAS1	211	1.832	up	99.961	0	0	1821.65
621	RUNX1	861	1.532	up	99.944	0	0	3656.11
622	TLNRD1	59274	1.931	up	99.844	0	0	1573.95
623	OSMR	9180	1.824	up	99.752	0	0	3402.3
624	PXK	54899	2.608	up	99.552	0	0	549.177
625	CCND2	894	1.637	up	99.414	0	0	3854.1
626	KCTD14	65987	4.532	up	99.298	0	0	241.073
627	ACSL5	51703	4.231	up	99.275	0	0	243.835
628	ZSWIM4	65249	2.598	up	99.257	0	0	635.669
629	ACKR4	51554	7.449	up	99.09	0	0	352.815
630	TENT4B	64282	1.898	up	98.849	0	0	1471.4
631	SLC39A8	64116	3.775	up	98.772	0	0	295.308
632	RASGRP3	25780	6.811	up	98.717	0	0	297.312
633	DNAJB9	4189	2.49	up	98.543	0	0	721.824
634	PROSER2	254427	2.026	up	98.504	0	0	1114.69
635	LARP1	23367	1.314	up	98.008	0	0	9574.1
636	LACTB	114294	2.114	up	97.643	0	0	1533.27
637	RNPEP	6051	-1.473	dn	-97.61	0	0	5817.61
638	PHLDA2	7262	2.11	up	97.597	0	0	1014.18
639	COL17A1	1308	1.273	up	97.583	0	0	57653.2
640	MINDY2	54629	1.868	up	97.494	0	0	2736.1
641	DHRS2	10202	3.163	up	97.451	0	0	464.963
642	CDC42EP2	10435	2.401	up	97.395	0	0	738.568
643	PXMP4	11264	-3.044	dn	-97.38	0	0	430.07
644	ID3	3399	-1.857	dn	-97.211	0	0	8965.43
645	RPL6	6128	-1.598	dn	-97.159	0	0	12898.8
646	UBA6	55236	1.608	up	97.113	0	0	3175.05
647	HSPA5	3309	1.604	up	97.01	0	0	27415.8
648	RAPH1	65059	2.967	up	96.92	0	0	441.239
649	LIF	3976	4.535	up	96.889	0	0	982.442
650	STX11	8676	3.86	up	96.686	0	0	265.757
651	ZNF598	90850	1.744	up	96.585	0	0	2956.98
652	SEMA7A	8482	2.904	up	96.484	0	0	417.689
653	RIMKLB	57494	2.016	up	96.444	0	0	1052.49
654	ITPK1	3705	1.46	up	96.18	0	0	4857.27
655	RANGAP1	5905	1.396	up	96.097	0	0	12649.8
656	SLC25A5	292	-1.359	dn	-96.073	0	0	8184.4
657	SKP2	6502	-2.299	dn	-96.05	0	0	755
658	STK10	6793	1.537	up	96.046	0	0	3170.14
659	FSTL3	10272	1.709	up	95.979	0	0	2243.44
660	ISYNA1	51477	-2.37	dn	-95.693	0	0	862.537
661	TBC1D1	23216	2.8	up	95.621	0	0	432.597
662	MAFB	9935	2.611	up	95.586	0	0	597.477
663	VWF	7450	-4.481	dn	-95.573	0	0	249.383
664	TXNRD1	7296	1.848	up	95.551	0	0	5740.19
665	SLC38A5	92745	1.609	up	95.481	0	0	2787.1
666	SPRR1B	6699	2.424	up	95.389	0	0	843.675
667	PPP1R18	170954	1.393	up	95.189	0	0	6474.72
668	MSRB1	51734	1.595	up	95.101	0	0	3031.14
669	BACH1	571	1.952	up	95.022	0	0	2288.97
670	PTP4A1	7803	2.882	up	95.007	0	0	4455.84
671	TUBB	203068	-1.228	dn	-94.733	0	0	19777.8
672	SH3TC2	79628	3.503	up	94.417	0	0	283.125
673	VAV2	7410	1.369	up	94.386	0	0	5987.9
674	MYEOV	26579	4.803	up	94.138	0	0	214.254
675	NKX3-1	4824	3.881	up	93.942	0	0	247.826
676	CXCL11	6373	15.945	up	93.918	1.20554e-41	8.11408e-41	10500.3
677	PTTG1	9232	-1.904	dn	-93.917	0	0	1539.49
678	BICDL1	92558	2.258	up	93.538	0	0	737.545
679	UAP1	6675	2.039	up	93.472	0	0	1903.63
680	MAP2K6	5608	-4.225	dn	-93.232	0	0	255.883
681	LMO2	4005	3.643	up	92.756	0	0	275.459
682	IFITM2	10581	1.728	up	92.68	0	0	3481.93
683	YEATS2	55689	1.684	up	92.63	0	0	3603.75
684	NCAPD3	23310	-1.692	dn	-92.47	0	0	1921.15
685	RHOC	389	1.391	up	92.276	0	0	6672.13
686	TOP1	7150	1.656	up	92.16	0	0	6621.79
687	TRIB1	10221	2.245	up	92.015	0	0	1052.72
688	ATP1A1	476	-1.308	dn	-91.664	0	0	21317.7
689	CEACAM19	56971	2.737	up	91.575	0	0	499.432
690	SLC26A9	115019	4.64	up	91.573	0	0	208.292
691	CLDN1	9076	1.47	up	91.387	0	0	19175.9
692	PALMD	54873	-3.27	dn	-91.355	0	0	334.545
693	BCAR3	8412	1.53	up	91.313	0	0	2865.55
694	CD55	1604	3.809	up	91.204	0	0	1525.58
695	SARS1	6301	1.462	up	91.203	0	0	6964.69
696	RBBP8NL	140893	-4.716	dn	-91.141	0	0	232.526
697	SLAMF7	57823	4.386	up	91.031	0	0	213.009
698	NUAK2	81788	1.885	up	91.01	0	0	1344.55
699	RELT	84957	2.52	up	90.771	0	0	555.739
700	FAM168B	130074	-1.646	dn	-90.756	0	0	2820.72
701	CYSRT1	375791	1.927	up	90.689	0	0	1040
702	APMAP	57136	-1.625	dn	-90.621	0	0	2656.02
703	HSPA8	3312	-1.305	dn	-90.546	0	0	15228.8
704	AHR	196	1.709	up	90.326	0	0	4942.33
705	SAV1	60485	1.724	up	89.996	0	0	2455.47
706	ECE1	1889	1.418	up	89.975	0	0	4114.34
707	DLGAP5	9787	-1.822	dn	-89.93	0	0	2423.75
708	PARP3	10039	2.886	up	89.851	0	0	385.676
709	DRAP1	10589	1.62	up	89.764	0	0	4757.4
710	BCAR1	9564	1.635	up	89.51	0	0	4058.63
711	CBX4	8535	1.724	up	89.458	0	0	1666.37
712	COX7B	1349	-1.699	dn	-89.277	0	0	2327.11
713	ID2	3398	-1.778	dn	-89.255	0	0	1866.86
714	UQCRH	7388	-1.762	dn	-89.136	0	0	1930.36
715	MCM7	4176	-1.457	dn	-88.852	0	0	3975.07
716	UPK3BL1	100134938	-1.993	dn	-88.824	0	0	1195.13
717	ATP5MC1	516	-2.064	dn	-88.806	0	0	930.067
718	MICALL1	85377	1.343	up	88.78	0	0	8841.65
719	ADAMTS6	11174	2.84	up	88.658	0	0	366.301
720	ELOVL7	79993	3.622	up	88.551	0	0	269.152
721	QKI	9444	1.623	up	88.506	0	0	3762.18
722	EPHX2	2053	-2.463	dn	-88.43	0	0	577.711
723	KRT6A	3853	1.534	up	88.401	0	0	87316.1
724	RPL22	6146	-1.591	dn	-88.147	0	0	4394.8
725	TGIF1	7050	1.817	up	88	0	0	1476.68
726	CAMK2A	815	-3.02	dn	-87.933	0	0	413.681
727	PRR11	55771	-1.86	dn	-87.8	0	0	1444.85
728	EIF2S2	8894	1.577	up	87.644	0	0	9451.27
729	TENT5B	115572	-1.986	dn	-87.566	0	0	1097.05
730	RPS28	6234	-1.765	dn	-87.489	0	0	3956.33
731	HK2	3099	1.997	up	87.349	0	0	1479.93
732	DDIT4	54541	1.569	up	87.042	0	0	21459.9
733	RPL23A	6147	-1.401	dn	-86.674	0	0	7444.34
734	EXOC3L1	283849	3.159	up	86.405	0	0	337.089
735	EPHA2	1969	1.825	up	86.371	0	0	1950.73
736	CYP2J2	1573	5.103	up	86.332	0	0	191.122
737	SLC12A2	6558	-1.782	dn	-86.303	0	0	1648.88
738	PRDX1	5052	-1.517	dn	-86.067	0	0	8282.3
739	FBLN1	2192	-1.838	dn	-85.911	0	0	1455.41
740	LRRN2	10446	4.995	up	85.911	0	0	213.269
741	NEDD4	4734	1.444	up	85.63	0	0	5316.07
742	PAQR7	164091	-1.74	dn	-85.545	0	0	2228.44
743	NEDD4L	23327	1.416	up	85.492	0	0	4376.55
744	C15orf39	56905	1.546	up	85.49	0	0	3933.13
745	RPL21	6144	-1.671	dn	-85.477	0	0	8324.98
746	SPAG5	10615	-1.57	dn	-85.386	0	0	2492.77
747	MEGF8	1954	-2.092	dn	-85.306	0	0	891.872
748	TMEM268	203197	1.749	up	85.183	0	0	1331.13
749	CEBPD	1052	2.271	up	85.18	0	0	654.539
750	PGLYRP4	57115	2.535	up	85.109	0	0	552.825
751	LGR4	55366	-1.789	dn	-85.031	0	0	2179.77
752	PBK	55872	-2.094	dn	-84.967	0	0	904.975
753	SOCS3	9021	2.682	up	84.956	0	0	416.727
754	SF3A3	10946	-1.669	dn	-84.902	0	0	1813.61
755	PCSK5	5125	-1.654	dn	-84.834	0	0	2366.22
756	PSME1	5720	1.262	up	84.668	0	0	8351.52
757	EIF3L	51386	-1.405	dn	-84.662	0	0	5976.04
758	EGR1	1958	2.961	up	84.654	0	0	6929.3
759	PRC1	9055	-1.371	dn	-84.42	0	0	4626.25
760	IFI44L	10964	13.562	up	84.343	3.12338e-40	2.04145e-39	3732.9
761	TMEM265	100862671	2.089	up	84.331	0	0	1005.36
762	ETV4	2118	2.2	up	84.307	0	0	835.965
763	FGD2	221472	3.318	up	84.254	0	0	266.278
764	GATA6	2627	2.054	up	84.21	0	0	810.224
765	PITPNM3	83394	-1.637	dn	-84.21	0	0	2130.45
766	WDR25	79446	2.36	up	84.203	0	0	642.478
767	SUOX	6821	-2.455	dn	-84.166	0	0	609.2
768	GNA15	2769	1.58	up	84.095	0	0	2861.74
769	PDZD2	23037	1.473	up	84.067	0	0	3432.33
770	ACP2	53	1.632	up	83.966	0	0	2452.56
771	HAS2	3037	2.317	up	83.913	0	0	565.883
772	HDAC1	3065	-1.414	dn	-83.705	0	0	4172.37
773	TAPBPL	55080	1.919	up	83.48	0	0	1052.15
774	SEPTIN5	5413	-3.895	dn	-83.45	0	0	236.774
775	CDH3	1001	1.188	up	83.426	0	0	33521.6
776	CCN2	1490	4.536	up	83.407	0	0	186.658
777	RAPGEF3	10411	2.766	up	83.333	0	0	379.657
778	POLD1	5424	-2.057	dn	-83.305	0	0	834.985
779	TNRC18	84629	1.333	up	83.28	0	0	9094.75
780	MCM3	4172	-1.564	dn	-83.173	0	0	1997.06
781	PLK2	10769	1.34	up	83.065	0	0	5470.31
782	CHST11	50515	2.221	up	82.836	0	0	595.423
783	MPP2	4355	-3.608	dn	-82.704	0	0	253.467
784	PEG10	23089	-3.036	dn	-82.516	0	0	320.252
785	ITGA3	3675	1.226	up	82.393	0	0	24783.3
786	RPS27	6232	-1.284	dn	-82.377	0	0	10357.2
787	KIF11	3832	-1.713	dn	-82.319	0	0	3203.92
788	LTA4H	4048	-1.451	dn	-82.18	0	0	3587.49
789	CETN2	1069	-2.022	dn	-81.973	0	0	893.358
790	NDUFS5	4725	-1.991	dn	-81.792	0	0	946.071
791	TFPI2	7980	2.752	up	81.555	0	0	373.962
792	B4GALT1	2683	1.291	up	81.479	0	0	5766.06
793	TAF4B	6875	2.379	up	81.471	0	0	640.277
794	IFRD1	3475	1.662	up	81.41	0	0	2027.74
795	MCM5	4174	-1.784	dn	-81.314	0	0	1553.58
796	LIPH	200879	2.617	up	81.198	0	0	515.51
797	AKR7A2	8574	-1.899	dn	-80.917	0	0	981.766
798	RGS3	5998	1.635	up	80.765	0	0	2090.67
799	UBD	10537	13.266	up	80.734	1.4628e-38	9.20954e-38	3042.05
800	GOLM1	51280	1.432	up	80.551	0	0	4015.82
801	IL20RB	53833	1.394	up	80.411	0	0	6750
802	EIF4B	1975	-1.351	dn	-80.394	0	0	9517.33
803	ATP5MC2	517	-1.709	dn	-80.377	0	0	1941.69
804	SMTNL1	219537	7.154	up	80.369	0	0	243.842
805	TFE3	7030	1.314	up	80.352	0	0	4145.52
806	CLDN8	9073	-2.418	dn	-80.254	0	0	485.623
807	KRT3	3850	-3.412	dn	-80.2	0	0	250.306
808	CIT	11113	-1.676	dn	-80.016	0	0	1606.92
809	FOXE1	2304	2.343	up	79.862	0	0	516.027
810	IL1RL1	9173	8.434	up	79.805	0	0	374.77
811	DOCK5	80005	1.404	up	79.64	0	0	3043.72
812	SLC25A30	253512	2.211	up	79.629	0	0	625.133
813	ZMYND15	84225	3.395	up	79.597	0	0	251.506
814	ALDH4A1	8659	-1.854	dn	-79.282	0	0	1031.99
815	DHFR	1719	-1.959	dn	-79.075	0	0	850.886
816	TMCC3	57458	1.499	up	78.983	0	0	2269.95
817	FAM241A	132720	2.927	up	78.967	0	0	310.672
818	DYNC2I2	89891	-1.461	dn	-78.928	0	0	2940.34
819	TUBA1B	10376	-1.275	dn	-78.861	0	0	15724.9
820	DENND1A	57706	1.688	up	78.743	0	0	1437.45
821	AOC1	26	-3.866	dn	-78.696	0	0	219.152
822	CROT	54677	-1.95	dn	-78.671	0	0	962.031
823	FEN1	2237	-1.616	dn	-78.638	0	0	1506.47
824	SHMT2	6472	1.479	up	78.63	0	0	5834.73
825	SYNGR3	9143	3.015	up	78.582	0	0	289.538
826	IL6	3569	8.748	up	78.532	0	0	399.443
827	TMEM63C	57156	-4.354	dn	-78.474	0	0	199.147
828	ALDH1A1	216	-5.783	dn	-78.444	0	0	199.231
829	DSC3	1825	-1.245	dn	-78.195	0	0	22997
830	CDC20	991	-1.402	dn	-78.124	0	0	3918.64
831	CBLN3	643866	3.331	up	77.879	0	0	238.757
832	SPATS2L	26010	1.283	up	77.784	0	0	11206.7
833	CAPRIN2	65981	1.799	up	77.686	0	0	1007.14
834	SIDT1	54847	4.07	up	77.557	0	0	178.941
835	TTC3	7267	-1.57	dn	-77.525	0	0	2314.5
836	S100A8	6279	3.294	up	77.503	0	0	236.215
837	KPNA2	3838	-1.33	dn	-77.479	0	0	4164.81
838	ZWINT	11130	-1.632	dn	-77.461	0	0	1485.01
839	TPPP3	51673	-2.867	dn	-77.412	0	0	336.434
840	SNRPD3	6634	-1.363	dn	-77.389	0	0	3315.89
841	SOWAHC	65124	1.701	up	77.265	0	0	1799.06
842	ROBO1	6091	-2.037	dn	-77.215	0	0	911.284
843	KRT23	25984	5.114	up	77.095	0	0	371.598
844	ABCG1	9619	2.193	up	76.981	0	0	540.497
845	MCM2	4171	-1.425	dn	-76.837	0	0	2455.06
846	TRIM2	23321	-2.061	dn	-76.77	0	0	724.288
847	RUBCN	9711	1.482	up	76.736	0	0	2270.03
848	MYBL2	4605	-1.679	dn	-76.624	0	0	1629.21
849	ZC3H7B	23264	1.248	up	76.47	0	0	5481.63
850	PCSK9	255738	-1.81	dn	-76.443	0	0	2309.71
851	ZNF274	10782	1.964	up	76.438	0	0	733.426
852	TFRC	7037	-1.365	dn	-76.411	0	0	4384.83
853	EPHA4	2043	-2.212	dn	-76.326	0	0	615.716
854	TRAFD1	10906	1.307	up	76.269	0	0	6797.34
855	PPT1	5538	-1.416	dn	-76.208	0	0	2956.76
856	HLA-DOB	3112	3.183	up	76.135	0	0	249.238
857	PIP5K1A	8394	1.316	up	76.049	0	0	4008.32
858	MCUB	55013	2.029	up	76.044	0	0	888.468
859	KCND3	3752	2.624	up	76.022	0	0	370.664
860	TBCD	6904	-1.493	dn	-75.651	0	0	2647.89
861	NCAPG2	54892	-1.7	dn	-75.618	0	0	1413.34
862	HSPE1	3336	-2.072	dn	-75.578	0	0	921.62
863	DSG1	1828	-5.24	dn	-75.504	0	0	178.944
864	HSD11B2	3291	-2.811	dn	-75.443	0	0	353.303
865	KYNU	8942	4.64	up	75.432	0	0	159.907
866	SC5D	6309	-1.527	dn	-75.336	0	0	2327.97
867	ANKLE2	23141	1.375	up	74.902	0	0	3541.85
868	TENT5A	55603	2.19	up	74.774	0	0	517.354
869	NRIP1	8204	1.671	up	74.753	0	0	2591.02
870	ARHGDIB	397	-1.698	dn	-74.673	0	0	1176.37
871	NECTIN2	5819	1.349	up	74.646	0	0	4006.15
872	ANXA9	8416	-3.444	dn	-74.482	0	0	222.315
873	MAPKAP1	79109	-1.454	dn	-74.185	0	0	2331.99
874	SSH1	54434	1.541	up	74.18	0	0	1810.66
875	PTPRK	5796	1.218	up	74.138	0	0	5789.68
876	GBP6	163351	1.54	up	74.118	0	0	2220.15
877	UBA52	7311	-1.304	dn	-73.979	0	0	5627.4
878	IFNGR2	3460	1.525	up	73.952	0	0	1765.91
879	RPS16	6217	-1.346	dn	-73.936	0	0	5817.85
880	MLEC	9761	-1.475	dn	-73.817	0	0	3006.67
881	NHS	4810	1.617	up	73.776	0	0	1316.26
882	GLB1L2	89944	-2.015	dn	-73.699	0	0	652.963
883	GM2A	2760	-1.335	dn	-73.697	0	0	3625.14
884	KLHL13	90293	-2.244	dn	-73.664	0	0	500.55
885	SYT14	255928	2.913	up	73.598	0	0	266.326
886	TEAD1	7003	1.331	up	73.554	0	0	3780.87
887	ACTB	60	1.293	up	73.534	0	0	96721.4
888	S100P	6286	2.413	up	73.504	0	0	508.542
889	DHCR24	1718	-1.304	dn	-73.41	0	0	9366.82
890	CEACAM6	4680	2.175	up	73.37	0	0	588.933
891	MYO1E	4643	1.244	up	73.152	0	0	7271.54
892	WWC1	23286	1.378	up	73.112	0	0	2358.2
893	PLEC	5339	1.272	up	73.041	0	0	27544
894	CDCA3	83461	-1.887	dn	-73.025	0	0	781.014
895	EGR2	1959	5.605	up	73.005	0	0	161.019
896	BRI3BP	140707	-2.015	dn	-72.94	0	0	738.79
897	CCDC9	26093	1.737	up	72.936	0	0	1248.09
898	ANLN	54443	-1.371	dn	-72.903	0	0	7676.47
899	NEDD9	4739	1.453	up	72.779	0	0	2329.48
900	RPA3	6119	-2.182	dn	-72.741	0	0	685.659
901	TMEM106C	79022	-1.472	dn	-72.728	0	0	2021.32
902	ADAMTS1	9510	2.108	up	72.696	0	0	595.579
903	FAM172A	83989	-2.743	dn	-72.695	0	0	322.307
904	RGS20	8601	2.039	up	72.525	0	0	722.672
905	THEMIS2	9473	3.537	up	72.513	0	0	200.267
906	RICTOR	253260	1.555	up	72.494	0	0	2724.46
907	WASL	8976	1.381	up	72.441	0	0	3724.05
908	RAPGEFL1	51195	-1.394	dn	-72.317	0	0	5921.79
909	ATRN	8455	-1.389	dn	-72.298	0	0	3210.83
910	CDKN2C	1031	-3.333	dn	-72.249	0	0	231.428
911	WFDC2	10406	1.708	up	72.101	0	0	1818.62
912	BNC1	646	1.219	up	71.696	0	0	5559.66
913	INA	9118	2.704	up	71.62	0	0	304.201
914	RPL7	6129	-1.321	dn	-71.602	0	0	15045.2
915	GIMAP2	26157	3.089	up	71.539	0	0	230.934
916	MGST3	4259	-1.517	dn	-71.458	0	0	1683.06
917	PBXIP1	57326	-1.716	dn	-71.256	0	0	2145.53
918	MICAL2	9645	1.502	up	71.205	0	0	2528.69
919	RALGDS	5900	-1.346	dn	-70.993	0	0	4925.58
920	ZC3HAV1	56829	1.354	up	70.96	0	0	4684.63
921	CASP4	837	1.31	up	70.955	0	0	4974.35
922	NRP2	8828	1.618	up	70.657	0	0	1850.4
923	PKP2	5318	1.397	up	70.584	0	0	2645.21
924	TP63	8626	1.179	up	70.543	0	0	14226.1
925	EPHB2	2048	-1.467	dn	-70.329	0	0	2127.15
926	XPO6	23214	1.294	up	70.27	0	0	4238.54
927	NUSAP1	51203	-1.395	dn	-70.245	0	0	4633.33
928	PPP1R15B	84919	1.438	up	70.223	0	0	2963.13
929	RPS17	6218	-1.223	dn	-70.221	0	0	17732.8
930	ITGB7	3695	2.476	up	70.218	0	0	345.133
931	TJP2	9414	1.121	up	70.203	0	0	12829.7
932	SMCHD1	23347	1.33	up	70.161	0	0	3018.98
933	ALAD	210	-1.544	dn	-70.131	0	0	1882.58
934	NUDCD1	84955	1.676	up	70.072	0	0	1409.41
935	MOB3C	148932	1.413	up	69.984	0	0	2258.41
936	S100A4	6275	-2.121	dn	-69.958	0	0	600.158
937	ATXN2L	11273	1.4	up	69.836	0	0	8614.24
938	SHROOM3	57619	1.34	up	69.794	0	0	2445.35
939	SMO	6608	-2.048	dn	-69.762	0	0	1019.44
940	HMGN2	3151	-1.266	dn	-69.626	0	0	7030.2
941	NDUFA2	4695	-2.109	dn	-69.291	0	0	560.382
942	SLC39A14	23516	1.374	up	69.215	0	0	3127.48
943	NFKB1	4790	1.386	up	69.194	0	0	2546.85
944	INHBE	83729	5.717	up	69.073	0	0	149.026
945	RBL2	5934	-1.45	dn	-68.918	0	0	2353.42
946	MAP2	4133	1.727	up	68.884	0	0	1062.28
947	FSCN1	6624	1.211	up	68.803	0	0	12436.3
948	IGSF9	57549	-1.841	dn	-68.667	0	0	1410.2
949	PLD1	5337	-1.69	dn	-68.639	0	0	1419.37
950	EPS8L1	54869	1.642	up	68.638	0	0	1399.22
951	CDH13	1012	-1.262	dn	-68.617	0	0	3608.6
952	MYLK	4638	-1.86	dn	-68.611	0	0	767.749
953	IL11	3589	3.102	up	68.544	0	0	215.727
954	NDRG4	65009	-3.647	dn	-68.524	0	0	190.571
955	SLC16A1	6566	1.363	up	68.493	0	0	4519.45
956	AGR2	10551	-1.93	dn	-68.357	0	0	742.218
957	MDFI	4188	1.656	up	68.319	0	0	1475.5
958	LRRC8A	56262	1.226	up	68.276	0	0	17011.3
959	TRIM8	81603	1.246	up	68.25	0	0	5066.76
960	BRAT1	221927	-1.583	dn	-68.195	0	0	1597.66
961	LYPD3	27076	-1.257	dn	-68.103	0	0	3574.61
962	PLA2G2A	5320	-5.369	dn	-68.059	0	0	158.295
963	FRMD4B	23150	1.435	up	67.96	0	0	2186.1
964	CENPW	387103	-2.216	dn	-67.885	0	0	507.642
965	SPC24	147841	-2.492	dn	-67.859	0	0	349.365
966	BNIPL	149428	-2.949	dn	-67.828	0	0	247.756
967	CKB	1152	-1.571	dn	-67.791	0	0	1802.26
968	HOXC13	3229	-1.584	dn	-67.685	0	0	1514.63
969	CCNB2	9133	-1.502	dn	-67.584	0	0	2672.84
970	RALA	5898	1.396	up	67.513	0	0	6940.34
971	EPN3	55040	-3.098	dn	-67.443	0	0	1099.52
972	IRF2	3660	1.568	up	67.411	0	0	1354.87
973	SLC9A7	84679	1.465	up	67.406	0	0	1617.09
974	CSAG3	389903	6.803	up	67.359	0	0	173.895
975	EIF4EBP1	1978	1.654	up	67.347	0	0	2134.01
976	EFL1	79631	1.4	up	67.334	0	0	3350.77
977	CLIC5	53405	1.992	up	67.181	0	0	647.059
978	BCR	613	1.181	up	67.096	0	0	5534.62
979	PPIA	5478	-1.312	dn	-66.961	0	0	20753.4
980	TRAF4	9618	1.429	up	66.702	0	0	4022.72
981	FGFR2	2263	-1.649	dn	-66.497	0	0	1190.46
982	SIPA1L1	26037	1.225	up	66.423	0	0	4143.81
983	S100A10	6281	-1.21	dn	-66.378	0	0	13219.7
984	GSDMC	56169	2.515	up	66.216	0	0	308.662
985	CCNA2	890	-1.664	dn	-66.203	0	0	1319.36
986	LRRC61	65999	1.797	up	66.187	0	0	926.338
987	STARD4	134429	1.943	up	66.184	0	0	833.447
988	GLIPR2	152007	6.198	up	66.087	0	0	149.518
989	BTC	685	3.639	up	66.065	0	0	169.538
990	PIMREG	54478	-2.015	dn	-66.052	0	0	593.528
991	MSH2	4436	-1.744	dn	-66.018	0	0	971.94
992	SLC41A2	84102	3.276	up	66.013	0	0	186.526
993	PRIM1	5557	-2.298	dn	-66.005	0	0	402.494
994	ACOT2	10965	1.759	up	65.96	0	0	826.477
995	RPS25	6230	-1.393	dn	-65.951	0	0	8548.44
996	NANOS1	340719	-4.259	dn	-65.847	0	0	153.936
997	EMP2	2013	-1.209	dn	-65.707	0	0	6580.14
998	EXOC3L4	91828	3.56	up	65.578	0	0	506.857
999	JRK	8629	-2.177	dn	-65.422	0	0	472.719
1000	USP43	124739	1.641	up	65.318	0	0	992.336
1001	DTX2	113878	1.591	up	65.317	0	0	1654.62
1002	ANKIB1	54467	1.282	up	65.289	0	0	3572.39
1003	FYB1	2533	1.278	up	65.179	0	0	5485.14
1004	NCAPH	23397	-1.727	dn	-65.137	0	0	874.705
1005	GJB5	2709	1.442	up	65.092	0	0	2406.05
1006	HADH	3033	-1.922	dn	-65.084	0	0	631.211
1007	ATP6V1B1	525	-6.689	dn	-65.079	1.4013e-45	1.26117e-44	185.079
1008	MDH1	4190	-1.315	dn	-65.022	0	0	3363.05
1009	ALDH7A1	501	-1.473	dn	-64.938	0	0	2343.24
1010	ZFP36L1	677	1.224	up	64.915	0	0	8841.63
1011	SEL1L3	23231	2.056	up	64.895	0	0	592.691
1012	PTK6	5753	1.508	up	64.84	0	0	2880.52
1013	NEK7	140609	1.508	up	64.807	0	0	2896.28
1014	MT1E	4493	-1.528	dn	-64.806	0	0	1709.28
1015	DOCK8	81704	-5.714	dn	-64.773	0	0	152.383
1016	RPL5	6125	-1.245	dn	-64.743	0	0	13508.2
1017	SPHK1	8877	2.296	up	64.705	0	0	428.443
1018	DCP1A	55802	1.635	up	64.698	0	0	951.7
1019	BRD3OS	266655	-1.854	dn	-64.67	0	0	810.308
1020	TMEM200A	114801	2.295	up	64.505	0	0	386.482
1021	CASP7	840	1.405	up	64.475	0	0	2025.07
1022	AKR1A1	10327	-1.469	dn	-64.466	0	0	2293.64
1023	RPS6KA2	6196	1.635	up	64.464	0	0	1049.14
1024	TARS1	6897	1.267	up	64.424	0	0	6606.09
1025	RNF149	284996	1.428	up	64.419	0	0	2461.01
1026	C1RL	51279	1.33	up	64.408	0	0	2135.53
1027	TJP3	27134	-1.649	dn	-64.388	0	0	2128.09
1028	ARAP2	116984	1.875	up	64.3	0	0	810.694
1029	ARTN	9048	1.774	up	64.26	0	0	1366.28
1030	ABCD3	5825	-1.619	dn	-64.236	0	0	1208.9
1031	KLHDC3	116138	-1.5	dn	-64.213	0	0	1582.18
1032	PIK3R2	5296	-1.413	dn	-64.211	0	0	3223.1
1033	GBP7	388646	8.48	up	64.059	3.49862e-38	2.18082e-37	276.937
1034	SLC6A6	6533	-1.74	dn	-64.033	0	0	797.174
1035	CCNL1	57018	1.253	up	63.985	0	0	3973.17
1036	MYCL	4610	-2.972	dn	-63.951	0	0	226.342
1037	ANKRD11	29123	1.156	up	63.915	0	0	7808.41
1038	EFHC1	114327	-2.22	dn	-63.898	0	0	458.654
1039	BRCA1	672	-1.547	dn	-63.87	0	0	1266.7
1040	TIMM21	29090	-2.259	dn	-63.814	0	0	391.908
1041	PTPRE	5791	1.772	up	63.728	0	0	767.978
1042	H2AZ1	3015	-1.561	dn	-63.71	0	0	2039.2
1043	CLIP4	79745	1.449	up	63.686	0	0	2423.06
1044	TMSB10	9168	1.174	up	63.671	0	0	12367.4
1045	LAPTM4B	55353	-1.32	dn	-63.611	0	0	2983.51
1046	GABPB1	2553	1.7	up	63.549	0	0	1097.66
1047	UNC5B	219699	-1.459	dn	-63.536	0	0	7194.69
1048	BMP2	650	1.854	up	63.468	0	0	894.432
1049	NUBPL	80224	-2.044	dn	-63.399	0	0	527.639
1050	CMTM3	123920	1.879	up	63.392	0	0	597.866
1051	ZNF608	57507	-3.821	dn	-63.306	0	0	156.373
1052	ARHGAP25	9938	3.729	up	63.227	0	0	155.428
1053	EBF4	57593	4.184	up	63.22	0	0	137.012
1054	RPL38	6169	-1.353	dn	-62.974	0	0	3715.25
1055	COX6B1	1340	-1.427	dn	-62.884	0	0	1713.19
1056	HMGA2	8091	1.749	up	62.822	0	0	1109.29
1057	RBBP7	5931	-1.249	dn	-62.799	0	0	3195.53
1058	PRKD2	25865	1.261	up	62.77	0	0	4901.3
1059	NDUFB4	4710	-1.512	dn	-62.768	0	0	1268.54
1060	SPRED1	161742	1.938	up	62.764	0	0	906.597
1061	CSRNP1	64651	1.955	up	62.743	0	0	556.394
1062	ASF1B	55723	-1.654	dn	-62.65	0	0	984.322
1063	ARFRP1	10139	1.469	up	62.646	0	0	2371.69
1064	CDCA7	83879	-2.286	dn	-62.588	0	0	393.507
1065	BDH1	622	-3.244	dn	-62.581	0	0	194.154
1066	RDH10	157506	-1.569	dn	-62.473	0	0	1267.06
1067	CD9	928	-1.005	dn	-62.467	0	0	14956.8
1068	UBR7	55148	-1.588	dn	-62.367	0	0	1300.01
1069	E2F8	79733	-1.827	dn	-62.328	0	0	674.79
1070	SLC35F6	54978	1.286	up	62.264	0	0	2236.01
1071	SLC6A14	11254	7.423	up	62.108	5.47037e-40	3.55899e-39	186.302
1072	HOMER1	9456	2.06	up	61.798	0	0	458.6
1073	TCF20	6942	1.161	up	61.735	0	0	4421.92
1074	TPRG1L	127262	-1.399	dn	-61.662	0	0	1948.56
1075	PEBP1	5037	-1.294	dn	-61.657	0	0	3189.75
1076	DDX21	9188	1.335	up	61.62	0	0	6452.33
1077	FGF2	2247	3.241	up	61.593	0	0	174.025
1078	GNB4	59345	5.186	up	61.515	0	0	121.234
1079	H2AC6	8334	1.274	up	61.391	0	0	3094.5
1080	TNFRSF14	8764	1.973	up	61.339	0	0	868.459
1081	RPS24	6229	-1.235	dn	-61.338	0	0	15324.9
1082	ARHGAP19	84986	-2.144	dn	-61.248	0	0	462.054
1083	FBXO6	26270	4.402	up	61.141	0	0	130.039
1084	BIRC5	332	-1.437	dn	-60.928	0	0	1691.71
1085	HLA-DPB1	3115	12.805	up	60.901	2.00762e-27	9.79611e-27	611.591
1086	C2	717	4.349	up	60.896	0	0	122.301
1087	TXNIP	10628	1.142	up	60.881	0	0	44052
1088	PPP2R5B	5526	1.739	up	60.817	0	0	872.065
1089	NT5DC2	64943	-2.196	dn	-60.735	0	0	423.391
1090	SMC2	10592	-1.348	dn	-60.667	0	0	3588.15
1091	NRG2	9542	-4.808	dn	-60.43	0	0	134.553
1092	TYMS	7298	-2.512	dn	-60.425	0	0	286.093
1093	BARX2	8538	-1.641	dn	-60.384	0	0	989.207
1094	TP53INP1	94241	-1.533	dn	-60.374	0	0	1356.81
1095	GUK1	2987	1.324	up	60.354	0	0	5442.08
1096	RNF217	154214	1.431	up	60.291	0	0	1436.75
1097	CSRNP2	81566	1.478	up	60.277	0	0	1213.46
1098	IL4I1	259307	7.306	up	60.269	7.39512e-39	4.68542e-38	171.811
1099	ZPR1	8882	1.457	up	60.231	0	0	2128.23
1100	ACADSB	36	-2.103	dn	-60.222	0	0	462.33
1101	S100A6	6277	-1.211	dn	-60.167	0	0	8969.52
1102	POLR3C	10623	1.36	up	60.054	0	0	2112.85
1103	MCM4	4173	-1.159	dn	-60.042	0	0	3740.17
1104	PLEKHG3	26030	1.234	up	60.018	0	0	5563.51
1105	NOD1	10392	1.477	up	59.959	0	0	1224.02
1106	HSPA1A	3303	-1.541	dn	-59.946	0	0	1705.86
1107	USP15	9958	1.342	up	59.945	0	0	2935.81
1108	RNF43	54894	1.712	up	59.925	0	0	878.171
1109	SLC9B2	133308	3.028	up	59.901	0	0	200.661
1110	TGFBI	7045	-1.062	dn	-59.843	0	0	20415.8
1111	CYREN	78996	1.574	up	59.808	0	0	1120.62
1112	UBE2C	11065	-1.383	dn	-59.733	0	0	2487.24
1113	UHMK1	127933	1.2	up	59.687	0	0	6164.26
1114	PRDM8	56978	2.673	up	59.65	0	0	257.14
1115	PPM1L	151742	-2.234	dn	-59.566	0	0	391.751
1116	SLC12A6	9990	-1.241	dn	-59.511	0	0	5127.88
1117	UBAP1	51271	1.254	up	59.465	0	0	2412.24
1118	ZC3H12A	80149	1.625	up	59.453	0	0	976.731
1119	RALGPS2	55103	1.328	up	59.384	0	0	6534.73
1120	AHNAK	79026	-1.182	dn	-59.331	0	0	97966.6
1121	CDT1	81620	-1.676	dn	-59.302	0	0	879.211
1122	CCNF	899	-1.435	dn	-59.269	0	0	1367.61
1123	WDR76	79968	-1.834	dn	-59.143	0	0	684.2
1124	ZFYVE26	23503	1.253	up	59.037	0	0	2299.39
1125	LIMA1	51474	1.189	up	58.973	0	0	11031.1
1126	C14orf132	56967	-3.228	dn	-58.964	0	0	177.615
1127	FTL	2512	-1.204	dn	-58.961	0	0	5946.51
1128	CERS4	79603	-2.412	dn	-58.91	0	0	307.622
1129	H2AZ2	94239	-1.392	dn	-58.74	0	0	2772.57
1130	TK1	7083	-1.26	dn	-58.684	0	0	2805.99
1131	WNT4	54361	1.55	up	58.639	0	0	1393.38
1132	RAB8B	51762	1.569	up	58.612	0	0	1105.22
1133	ZNF319	57567	1.621	up	58.582	0	0	818.595
1134	CERS6	253782	-1.327	dn	-58.571	0	0	2040.68
1135	EFEMP1	2202	-1.391	dn	-58.568	0	0	3775.27
1136	GPSM2	29899	-1.612	dn	-58.398	0	0	1057.26
1137	PRR15L	79170	-1.844	dn	-58.221	0	0	669.319
1138	RPS11	6205	-1.084	dn	-58.161	0	0	12892.5
1139	CXCL1	2919	2.726	up	58.158	0	0	224.315
1140	LRRC59	55379	1.285	up	58.126	0	0	5083.07
1141	KLHL5	51088	2.029	up	58.123	0	0	494.001
1142	SCNN1A	6337	-1.63	dn	-58.059	0	0	1015.59
1143	LYPD5	284348	1.757	up	58.029	0	0	962.037
1144	TRIM26	7726	1.111	up	58.021	0	0	4150.35
1145	POGK	57645	1.238	up	57.843	0	0	2705.85
1146	HACD3	51495	-1.316	dn	-57.815	0	0	3941.03
1147	TRIM38	10475	1.214	up	57.757	0	0	3300.02
1148	TCF19	6941	-1.571	dn	-57.745	0	0	1105.15
1149	HSPB1	3315	-1.262	dn	-57.677	0	0	17780.6
1150	MKI67	4288	-1.193	dn	-57.609	0	0	15243.2
1151	TRIM47	91107	1.455	up	57.583	0	0	1735.37
1152	WDHD1	11169	-1.642	dn	-57.563	0	0	866.836
1153	POLA1	5422	-1.571	dn	-57.558	0	0	944.721
1154	TPD52L1	7164	-1.258	dn	-57.508	0	0	2113.19
1155	HLA-DQA2	3118	12.439	up	57.49	5.99584e-26	2.82096e-25	474.647
1156	AKR1B10	57016	-3.914	dn	-57.438	0	0	134.234
1157	TMC6	11322	1.292	up	57.354	0	0	2427.97
1158	ERAP1	51752	1.295	up	57.326	0	0	2959.79
1159	ITPKC	80271	1.271	up	57.302	0	0	2277.84
1160	MICAL1	64780	1.825	up	57.241	0	0	723.402
1161	MMP12	4321	-4.072	dn	-57.225	0	0	129.798
1162	GFPT1	2673	1.471	up	57.22	0	0	2864.21
1163	FOXN3	1112	-1.677	dn	-57.215	0	0	806.358
1164	AMOT	154796	-1.388	dn	-57.083	0	0	2581.61
1165	CLTRN	57393	2.343	up	57.071	0	0	317.123
1166	SCARA3	51435	-1.376	dn	-57.064	0	0	1886.68
1167	BTN3A2	11118	1.311	up	56.98	0	0	1807.38
1168	IL17RE	132014	-2.357	dn	-56.885	0	0	309.908
1169	UBE2Z	65264	1.155	up	56.854	0	0	6542.96
1170	GRPEL2	134266	1.701	up	56.84	0	0	952.369
1171	QARS1	5859	-1.179	dn	-56.809	0	0	4315.49
1172	LBH	81606	1.761	up	56.75	0	0	788.049
1173	TRMT112	51504	-1.241	dn	-56.732	0	0	2378.13
1174	STK39	27347	1.359	up	56.705	0	0	2895.92
1175	GRAMD4	23151	-1.528	dn	-56.663	0	0	1159.87
1176	C10orf99	387695	-6.49	dn	-56.65	1.01203e-38	6.39533e-38	145.496
1177	PLSCR4	57088	2.201	up	56.631	0	0	358.186
1178	GINS2	51659	-2.202	dn	-56.594	0	0	401.091
1179	TMEM19	55266	-1.612	dn	-56.504	0	0	1019.48
1180	RAP2B	5912	1.152	up	56.49	0	0	4439.78
1181	TSC22D2	9819	1.503	up	56.485	0	0	1293.72
1182	NAV2	89797	1.881	up	56.471	0	0	520.468
1183	SLC25A3	5250	-1.132	dn	-56.411	0	0	8967.48
1184	THOC3	84321	-1.509	dn	-56.391	0	0	1234.89
1185	PFDN5	5204	-1.247	dn	-56.33	0	0	2608.51
1186	TMEM106A	113277	2.705	up	56.33	0	0	215.846
1187	STK40	83931	1.349	up	56.241	0	0	1539.37
1188	SLC8B1	80024	1.373	up	56.215	0	0	1640.08
1189	KCTD3	51133	-1.216	dn	-56.213	0	0	2879.06
1190	MT-CYB	4519	-1.188	dn	-56.12	0	0	94590.5
1191	ANK1	286	-3.682	dn	-56.101	0	0	142.381
1192	PIR	8544	-1.354	dn	-56.083	0	0	1866.67
1193	ATP5F1A	498	-1.118	dn	-56.035	0	0	14051.7
1194	CCDC85B	11007	1.591	up	56.02	0	0	1570.18
1195	IGF2BP2	10644	1.176	up	55.959	0	0	4841.54
1196	WDR45	11152	1.339	up	55.931	0	0	1983.65
1197	KPNA4	3840	1.258	up	55.889	0	0	5197.84
1198	CBLC	23624	1.489	up	55.779	0	0	1306.78
1199	SLC25A29	123096	-2.103	dn	-55.7	0	0	390.341
1200	ASAP2	8853	1.339	up	55.655	0	0	2511.76
1201	KLF3	51274	1.206	up	55.623	0	0	5951.5
1202	ALPK1	80216	1.849	up	55.541	0	0	610.24
1203	PIEZO1	9780	1.26	up	55.524	0	0	8685.52
1204	NIPAL4	348938	1.856	up	55.452	0	0	498.807
1205	GTSE1	51512	-1.711	dn	-55.388	0	0	772.157
1206	UCP2	7351	-2.348	dn	-55.367	0	0	313.521
1207	AGFG2	3268	-1.841	dn	-55.319	0	0	592.851
1208	CHD3	1107	-1.159	dn	-55.272	0	0	6463.86
1209	TRIB2	28951	2.994	up	55.233	0	0	172.335
1210	IFNGR1	3459	1.32	up	55.151	0	0	3065.41
1211	GALNT7	51809	-1.33	dn	-55.043	0	0	2591.98
1212	TCTN1	79600	-2.036	dn	-55.017	0	0	438.84
1213	ECH1	1891	-1.57	dn	-54.974	0	0	1126.84
1214	KRT77	374454	-3.686	dn	-54.957	0	0	139.864
1215	MCM10	55388	-1.967	dn	-54.852	0	0	514.065
1216	LDHB	3945	-1.181	dn	-54.76	0	0	3467.46
1217	ZNF410	57862	1.292	up	54.745	0	0	1821.33
1218	BMP3	651	-4.763	dn	-54.707	2.8026e-45	2.24208e-44	115.015
1219	KNTC1	9735	-1.514	dn	-54.636	0	0	1256.64
1220	USP25	29761	1.314	up	54.631	0	0	2390.24
1221	RNF24	11237	1.192	up	54.613	0	0	2388.84
1222	NFAT5	10725	1.244	up	54.561	0	0	3418.94
1223	COX7C	1350	-1.345	dn	-54.522	0	0	2469.92
1224	ERAP2	64167	1.857	up	54.511	0	0	524.202
1225	TLK2	11011	1.474	up	54.461	0	0	2121.54
1226	PIK3AP1	118788	6.191	up	54.451	6.3126e-38	3.9176e-37	114.179
1227	H1-10	8971	1.121	up	54.338	0	0	8752.07
1228	SERPINB7	8710	-1.226	dn	-54.304	0	0	3801.51
1229	FOXO6	100132074	-3.785	dn	-54.269	0	0	145.332
1230	LMNB2	84823	-1.03	dn	-54.267	0	0	6171.27
1231	FBXO39	162517	5.322	up	54.211	1.34581e-41	9.04706e-41	101.68
1232	ZNF267	10308	1.667	up	54.147	0	0	834.191
1233	RFC4	5984	-1.797	dn	-54.116	0	0	579.169
1234	ALG2	85365	1.24	up	54.095	0	0	2340.17
1235	RNF165	494470	2.359	up	54.055	0	0	276.028
1236	TNFSF14	8740	8.423	up	54.053	8.58455e-31	4.53449e-30	212.498
1237	CLSTN3	9746	1.571	up	53.997	0	0	1590.2
1238	TRPA1	8989	5.314	up	53.981	2.07911e-41	1.38996e-40	100.639
1239	SDC4	6385	1.23	up	53.969	0	0	17063
1240	ASPM	259266	-1.338	dn	-53.964	0	0	3434.82
1241	S1PR5	53637	-2.03	dn	-53.953	0	0	476.669
1242	BCAM	4059	-1.259	dn	-53.947	0	0	7671.8
1243	SLURP2	432355	-3.159	dn	-53.897	0	0	177.817
1244	TENM4	26011	-2.175	dn	-53.892	0	0	397.636
1245	SDC1	6382	-1.105	dn	-53.853	0	0	10366.5
1246	BAZ1A	11177	1.185	up	53.809	0	0	4174.43
1247	SPC25	57405	-2.552	dn	-53.795	0	0	259.984
1248	ORC1	4998	-2.042	dn	-53.75	0	0	449.548
1249	NAGS	162417	2.344	up	53.713	0	0	272.509
1250	TECR	9524	-1.423	dn	-53.664	0	0	3269.14
1251	LRRFIP1	9208	1.183	up	53.601	0	0	9435.42
1252	DNAJC1	64215	1.427	up	53.595	0	0	1589.36
1253	TM7SF3	51768	-1.363	dn	-53.542	0	0	1620.1
1254	HYOU1	10525	1.103	up	53.52	0	0	6318.8
1255	MAPRE2	10982	-1.314	dn	-53.462	0	0	1909.16
1256	PSEN2	5664	2.004	up	53.42	0	0	412.779
1257	ANKRD33B	651746	1.68	up	53.366	0	0	657.489
1258	MAFK	7975	1.462	up	53.328	0	0	1462.85
1259	EPHB6	2051	-1.785	dn	-53.218	0	0	954.473
1260	SLC2A3	6515	4.93	up	53.178	1.22614e-42	8.43161e-42	97.3758
1261	FDPS	2224	-1.166	dn	-53.176	0	0	2556.17
1262	SPTBN1	6711	1.026	up	53.158	0	0	17211.5
1263	OST4	100128731	-1.448	dn	-53.089	0	0	1038.32
1264	AKIRIN2	55122	1.297	up	53.043	0	0	1649.75

## Sheet: TI vs EFE-L
DEG list in EFE-L (vs. TI)
No	Gene	Entrez	logFC	Direction	Score	p value	FDR	baseMean
1	CYP1A1	1543	6.126	up	215.604	0	0	1927.82
2	MMP13	4322	-2.55	dn	-161.815	0	0	1808.43
3	CYP1B1	1545	1.954	up	159.917	0	0	7287.12
4	ALDH1A3	220	1.654	up	150.656	0	0	21184.9
5	FAM110C	642273	2.124	up	148.87	0	0	3361.7
6	MMP9	4318	2.174	up	144.808	0	0	3075.86
7	TNFAIP2	7127	-1.879	dn	-132.81	0	0	26578.9
8	CLCF1	23529	1.717	up	109.489	0	0	2396.83
9	ST3GAL3	6487	2.122	up	109.185	0	0	1389.88
10	NEBL	10529	-2.255	dn	-107.86	0	0	978.522
11	WNT4	54361	-2.2	dn	-104.188	0	0	1171.7
12	CLDN4	1364	1.747	up	100.434	0	0	13082.6
13	B4GALT4	8702	1.475	up	95.68	0	0	3022.57
14	NDRG1	10397	1.216	up	92.09	0	0	10696.2
15	SERPINB2	5055	1.557	up	92.069	0	0	123856
16	TNFSF10	8743	-1.443	dn	-86.405	0	0	15115.3
17	OSBP2	23762	1.859	up	84.658	0	0	1903.23
18	SEMA7A	8482	1.658	up	82.211	0	0	1419.45
19	ADGRF1	266977	1.335	up	81.678	0	0	2918.25
20	TMCC3	57458	1.266	up	79.765	0	0	5288.72
21	SH3RF2	153769	-1.445	dn	-78.717	0	0	2441.94
22	HMGA1	3159	1.173	up	77.77	0	0	30113.8
23	PLAUR	5329	1.331	up	77.303	0	0	6743.52
24	CCL17	6361	-2.237	dn	-76.273	0	0	534.777
25	KRT1	3848	-3.298	dn	-76.063	0	0	255.183
26	STOML1	9399	-1.663	dn	-74.989	0	0	1658.06
27	LAMC2	3918	1.195	up	72.306	0	0	108348
28	PRNP	5621	1.296	up	72.296	0	0	63395.1
29	CEACAM5	1048	1.579	up	70.601	0	0	3839.37
30	PTGS2	5743	1.414	up	67.913	0	0	2026.93
31	RNF152	220441	-1.238	dn	-67.856	0	0	3647.22
32	GBP2	2634	-1.088	dn	-64.822	0	0	11105.9
33	KIAA1217	56243	-1.194	dn	-64.601	0	0	3524.9
34	DRAM1	55332	-1.209	dn	-63.778	0	0	3918.91
35	PRR9	574414	2.987	up	63.518	0	0	204.463
36	ZNF185	7739	1.261	up	63.376	0	0	2235.84
37	GALNT5	11227	1.176	up	63.206	0	0	5149.81
38	ALDH3B2	222	-2.789	dn	-61.629	0	0	266.814
39	CTSL	1514	1.197	up	59.441	0	0	2384.8
40	SOD2	6648	-0.973	dn	-59.012	0	0	25810.2
41	SERPINB7	8710	1.18	up	58.774	0	0	3445.46
42	HAS2	3037	1.364	up	58.756	0	0	1560.32
43	TNS3	64759	-1.24	dn	-58.22	0	0	3903.13
44	ELK3	2004	1.154	up	58.097	0	0	3292.35
45	WNT10A	80326	-1.42	dn	-58.062	0	0	3123.86
46	FAM83A	84985	1.065	up	56.808	0	0	10702
47	CFB	629	-1.1	dn	-55.414	0	0	29527.9
48	TFPI2	7980	1.477	up	53.009	0	0	1140.77
49	VAV3	10451	-2.8	dn	-51.887	0	0	239.922
50	ID1	3397	-1.06	dn	-50.965	0	0	9748.09
51	ID4	3400	-2.076	dn	-50.739	0	0	379.033
52	PLAU	5328	0.842	up	50.729	0	0	18778.5
53	EFNA1	1942	-1.24	dn	-50.461	0	0	2022.2
54	IGFBP3	3486	0.829	up	50.249	0	0	35269.1
55	SPRR1B	6699	1.333	up	49.835	0	0	2319.23
56	NEDD9	4739	-1.122	dn	-49.76	0	0	2306.81
57	BIRC3	330	-1.037	dn	-49.55	0	0	9080.76
58	IFIT1	3434	-1.066	dn	-49.366	0	0	27060.8
59	AKAP12	9590	2.51	up	49.049	0	0	197.8
60	FERMT1	55612	1.002	up	48.829	0	0	22780.1
61	IFIT2	3433	-1.156	dn	-48.413	0	0	73106.5
62	EPB41L1	2036	-1.076	dn	-48.135	0	0	6216.59
63	SLC43A2	124935	-1.532	dn	-47.711	0	0	1216.39
64	MBOAT2	129642	1.094	up	47.257	0	0	2962.87
65	RGMA	56963	2.027	up	46.647	0	0	320.928
66	MAST4	375449	0.952	up	46.542	0	0	4138.05
67	SCPEP1	59342	-1.221	dn	-46.467	0	0	1615.45
68	NAV3	89795	1.18	up	46.165	0	0	2055.65
69	TXNIP	10628	-0.867	dn	-46.006	0	0	43476.2
70	CEACAM6	4680	1.213	up	45.799	0	0	1482.44
71	TIPARP	25976	1.06	up	45.789	0	0	4889.18
72	CYP26B1	56603	1.172	up	45.55	0	0	1998.78
73	TRIM31	11074	-1.6	dn	-45.443	0	0	1009.13
74	DENND2C	163259	1.123	up	45.335	0	0	2294.42
75	PBX1	5087	-1.785	dn	-45.15	0	0	588.083
76	DRAP1	10589	0.999	up	44.844	0	0	9968.69
77	MSC	9242	-1.517	dn	-44.222	0	0	628.06
78	PPARD	5467	1.161	up	43.272	0	0	1897.36
79	A2ML1	144568	2.265	up	43.095	0	0	240.834
80	CCL5	6352	-0.866	dn	-43.094	0	0	7207.56
81	SLC1A3	6507	-1.433	dn	-42.641	0	0	659.3
82	EPS8L1	54869	1.035	up	42.395	0	0	2993.81
83	FLG	2312	1.657	up	42.02	0	0	550.728
84	SLC39A8	64116	-1.961	dn	-41.96	0	0	320.173
85	DOP1A	23033	-1.377	dn	-41.463	0	0	958.641
86	RSAD2	91543	-0.95	dn	-41.346	0	0	15547.7
87	NCOA7	135112	-0.908	dn	-41.281	0	0	9299.06
88	ARID3B	10620	1.149	up	40.298	0	0	1589.16
89	ACTB	60	0.731	up	40.275	0	0	169211
90	PORCN	64840	1.095	up	40.13	0	0	1656.28
91	PRDM1	639	1.123	up	40.089	0	0	3358.58
92	PTPRB	5787	-1.209	dn	-40.081	0	0	1107.54
93	KRT17	3872	0.973	up	39.841	0	0	262210
94	IKBKE	9641	-1.032	dn	-39.796	0	0	2865.54
95	RNF144B	255488	-1.02	dn	-39.786	0	0	1971.97
96	TRANK1	9881	-0.887	dn	-39.728	0	0	4185.36
97	BHLHE41	79365	-1.623	dn	-39.582	0	0	498.818
98	GZMB	3002	4.832	up	39.579	1.75819e-29	6.8667e-28	67.7586
99	CHI3L2	1117	-3.32	dn	-39.033	6.81251e-37	3.55853e-35	90.0335
100	WNT9A	7483	1.01	up	38.948	0	0	2341.82
101	PIM1	5292	1.039	up	38.794	0	0	3242.18
102	ZBED2	79413	0.952	up	38.647	0	0	2756.66
103	GPAT3	84803	1.598	up	38.61	0	0	450.435
104	ARTN	9048	0.967	up	38.565	0	0	2894.41
105	MPRIP	23164	0.754	up	38.348	0	0	21863.4
106	CDC20	991	1	up	38.166	0	0	2989.21
107	IL1RL1	9173	2.625	up	37.854	2.75033e-41	1.67523e-39	2480.27
108	LPCAT4	254531	0.877	up	37.757	0	0	8247.41
109	TGFA	7039	0.898	up	37.597	0	0	6518.93
110	NOS1	4842	1.267	up	37.419	0	0	833.733
111	SYT14	255928	1.274	up	36.976	0	0	744.463
112	DENND2B	6764	-1.029	dn	-36.9	0	0	2328.63
113	MACC1	346389	0.894	up	36.872	0	0	4472.76
114	JAG2	3714	-1.123	dn	-36.801	0	0	2670.15
115	TNFRSF11B	4982	-1.518	dn	-36.481	0	0	478.478
116	KPNA7	402569	1.95	up	36.103	0	2.8026e-45	236.661
117	HAS3	3038	1.053	up	36.044	0	0	4383.13
118	BMP6	654	3.017	up	36.019	2.25943e-35	1.10176e-33	101.937
119	HEPHL1	341208	1.318	up	35.652	0	0	869.511
120	MMP14	4323	0.738	up	35.605	0	0	31377.1
121	ANGPTL4	51129	1.635	up	35.428	0	0	402.498
122	XDH	7498	-0.875	dn	-35.205	0	0	3626.14
123	SCD	6319	-0.887	dn	-35.026	0	0	9555.42
124	KIF20A	10112	1.036	up	34.788	0	0	1339.64
125	EXOC3L4	91828	-2.647	dn	-34.731	1.0004e-36	5.16171e-35	502.207
126	EFHD2	79180	0.789	up	34.671	0	0	7039.75
127	SLC38A2	54407	-0.792	dn	-34.448	0	0	29691.5
128	MSANTD3	91283	0.993	up	33.991	0	0	1722.98
129	AMIGO2	347902	-1.022	dn	-33.944	0	0	2042.86
130	ALDH2	217	-0.938	dn	-33.861	0	0	2577.62
131	TRAFD1	10906	-0.774	dn	-33.669	0	0	7107.69
132	ZBTB7C	201501	-2.318	dn	-33.269	7.47366e-38	4.00304e-36	152.377
133	SLC37A2	219855	0.943	up	32.832	0	0	2302.83
134	ID3	3399	-1.142	dn	-32.724	0	0	2611.62
135	TACSTD2	4070	0.698	up	32.512	0	0	40758.3
136	CDH4	1002	1.32	up	32.449	0	0	740.608
137	APOBEC3A	200315	1.748	up	32.209	1.35926e-43	9.23596e-42	2434.57
138	NT5E	4907	0.858	up	31.972	0	0	6742.14
139	GPRC5A	9052	0.659	up	31.845	0	0	34604.9
140	CYP24A1	1591	-0.958	dn	-31.769	0	0	1744.42
141	HERC5	51191	-1.081	dn	-31.703	0	0	1781.61
142	DHCR24	1718	-0.9	dn	-31.65	0	0	3842.63
143	DHRS9	10170	5.706	up	31.645	6.27745e-20	1.53497e-18	52.5321
144	CCNB1	891	0.854	up	31.627	0	0	3337.04
145	HJURP	55355	1.049	up	31.598	0	0	1236.12
146	TNC	3371	-1.109	dn	-31.596	0	0	1098.49
147	TJP2	9414	0.671	up	31.299	0	0	21101.9
148	PTGES	9536	-0.823	dn	-31.264	0	0	5546.88
149	LY6K	54742	1.693	up	30.978	2.61202e-42	1.70178e-40	319.01
150	AHR	196	-0.83	dn	-30.855	0	0	5477.5
151	TP63	8626	-0.697	dn	-30.721	0	0	14778.4
152	FAM167A	83648	1.194	up	30.63	0	0	798.673
153	PTTG1	9232	1.081	up	30.546	0	0	937.373
154	CX3CL1	6376	-2.913	dn	-30.545	2.9772e-29	1.15209e-27	81.2981
155	IL1R2	7850	1.642	up	30.264	7.17044e-42	4.53085e-40	264.489
156	NOD2	64127	-2.136	dn	-30.185	3.44949e-35	1.66761e-33	143.366
157	IFIH1	64135	-0.819	dn	-29.992	0	0	19431
158	STARD4	134429	-1.13	dn	-29.988	0	0	892.74
159	ANTXR2	118429	0.94	up	29.954	0	0	2691.02
160	CLEC7A	64581	-2.55	dn	-29.911	5.09314e-31	2.13229e-29	96.4191
161	IFIT3	3437	-0.831	dn	-29.836	0	0	64955.4
162	RAC2	5880	0.932	up	29.687	0	0	1869.24
163	SPOCD1	90853	1.437	up	29.687	1.54143e-44	1.10703e-42	379.959
164	CEP55	55165	0.91	up	29.573	0	0	2295.48
165	DLGAP5	9787	0.961	up	29.541	0	0	1458.64
166	SMAD6	4091	-1.807	dn	-29.533	4.04471e-38	2.19429e-36	218.454
167	MX1	4599	-0.709	dn	-29.345	0	0	34711
168	TLR2	7097	-1.268	dn	-29.331	0	1.4013e-45	560.781
169	BUB1	699	0.963	up	29.142	0	0	1543.98
170	LIFR	3977	-1.552	dn	-29.089	2.96206e-41	1.79771e-39	311.452
171	AGR2	10551	-1.9	dn	-28.93	6.2947e-36	3.16084e-34	181.384
172	PSTPIP2	9050	-0.858	dn	-28.904	0	0	3270.42
173	PLK1	5347	0.892	up	28.855	0	0	2652.62
174	CCNB2	9133	0.932	up	28.817	0	0	1879.55
175	FOSL2	2355	-0.71	dn	-28.453	0	0	5394.07
176	LIF	3976	0.901	up	28.409	0	0	2503.06
177	SERPINB13	5275	0.678	up	28.392	0	0	20871.1
178	TRIM29	23650	-0.689	dn	-28.297	0	0	29671.8
179	MYC	4609	-0.807	dn	-27.758	0	0	9563.28
180	SDC4	6385	-0.72	dn	-27.684	0	0	17812.6
181	EMP1	2012	0.745	up	27.559	0	0	25431.6
182	TCIM	56892	-2.2	dn	-27.524	1.19866e-30	4.93262e-29	142.433
183	GJB4	127534	0.856	up	27.489	0	0	2508.59
184	CCL22	6367	-1.227	dn	-27.486	1.26117e-44	8.54792e-43	552.141
185	ADAM8	101	0.767	up	27.47	0	0	19862.5
186	MMP1	4312	1.927	up	27.447	2.9264e-33	1.34535e-31	2036.45
187	IER3	8870	0.815	up	27.279	0	0	8150.52
188	BCL11A	53335	-1.272	dn	-27.102	8.00141e-43	5.29453e-41	491.097
189	ECM1	1893	0.879	up	27.066	0	0	3610.02
190	LFNG	3955	-1.927	dn	-26.979	1.57035e-32	6.97234e-31	170.213
191	KRT81	3887	0.904	up	26.837	0	0	3279.61
192	PITPNC1	26207	1.331	up	26.821	5.07172e-41	3.01306e-39	475.393
193	FOXD1	2297	0.966	up	26.763	0	0	1658.64
194	KIF23	9493	0.832	up	26.742	0	0	2944.66
195	LAP3	51056	-0.649	dn	-26.651	0	0	10793.1
196	ATP2B4	493	0.667	up	26.628	0	0	9050.76
197	PNLIPRP3	119548	1.627	up	26.586	1.31512e-35	6.45019e-34	255.727
198	CLCA2	9635	-1.196	dn	-26.585	1.80768e-43	1.21773e-41	600.927
199	PRODH	5625	-2.741	dn	-26.482	2.49407e-25	7.99999e-24	73.2328
200	USP18	11274	-0.739	dn	-26.374	0	0	4473.4
201	BCL2L14	79370	-1.143	dn	-26.366	2.66247e-44	1.89175e-42	657.925
202	PRXL2A	84293	-0.816	dn	-26.354	0	0	2784.1
203	MKI67	4288	0.68	up	26.349	0	0	11182.4
204	CEACAM1	634	0.946	up	26.274	0	0	1387.79
205	THSD1	55901	-0.903	dn	-25.922	0	0	1548.09
206	AMOT	154796	-1.061	dn	-25.861	2.8026e-45	1.79366e-43	978.162
207	OSBPL10	114884	0.813	up	25.769	0	0	2101.61
208	ZNF165	7718	1.194	up	25.762	8.95149e-42	5.59404e-40	617.66
209	WFDC2	10406	-0.999	dn	-25.748	0	5.60519e-45	1936.39
210	WNT7B	7477	1.016	up	25.744	0	1.82169e-44	842.206
211	GPR153	387509	0.897	up	25.741	0	0	1622.84
212	KYNU	8942	-1.76	dn	-25.621	2.88409e-32	1.27383e-30	184.382
213	AURKA	6790	0.895	up	25.612	0	0	2424.13
214	TBX3	6926	1.122	up	25.551	4.90454e-43	3.26236e-41	600.333
215	FBXO32	114907	-1.219	dn	-25.48	1.24448e-40	7.31599e-39	475.772
216	SLC5A1	6523	1.538	up	25.453	6.65075e-35	3.18783e-33	259.915
217	FOXQ1	94234	-0.816	dn	-25.453	0	0	2364.22
218	OAS1	4938	-0.637	dn	-25.42	0	0	14738.1
219	SPON2	10417	-1.041	dn	-25.38	8.40779e-45	6.20775e-43	1705.23
220	ANXA10	11199	2.451	up	25.327	1.06614e-25	3.4928e-24	82.0037
221	BUB1B	701	0.907	up	25.257	0	0	1259.29
222	SH3KBP1	30011	0.782	up	25.237	0	0	3360.45
223	CCL3L3	414062	2.186	up	25.209	1.73265e-27	6.1935e-26	113.939
224	SEMA3D	223117	-0.906	dn	-25.198	0	0	1297.67
225	CCL2	6347	-0.907	dn	-25.146	0	0	2011.73
226	CD70	970	-1.315	dn	-25.132	5.33953e-38	2.88745e-36	442.402
227	COL5A3	50509	-1.418	dn	-25.095	4.05386e-36	2.0478e-34	325.829
228	C11orf68	83638	0.935	up	25.005	0	2.8026e-45	1681.68
229	HSPA8	3312	0.778	up	24.882	0	0	11035.3
230	RASSF10	644943	-1.007	dn	-24.677	3.92364e-44	2.76056e-42	975.323
231	PCDH7	5099	-1.112	dn	-24.542	4.4508e-41	2.67241e-39	664.136
232	SPTSSB	165679	-1.511	dn	-24.457	1.56958e-33	7.25533e-32	270.804
233	FSCN1	6624	0.609	up	24.404	0	0	20316
234	CLMN	79789	0.897	up	24.274	0	1.12104e-44	1160.08
235	PRC1	9055	0.708	up	24.077	0	0	3147.24
236	APOL3	80833	-0.692	dn	-24.062	0	0	3838.48
237	STARD5	80765	-0.776	dn	-24.061	0	0	2132.87
238	TRIP13	9319	1.178	up	23.996	1.97221e-38	1.07339e-36	487.226
239	GRHL3	57822	0.948	up	23.891	5.32493e-44	3.64338e-42	1110.36
240	CEMIP2	23670	0.749	up	23.81	0	0	3852.35
241	ARHGAP11A	9824	0.875	up	23.721	0	4.76441e-44	1628.32
242	GPX2	2877	-0.765	dn	-23.672	0	0	6052.75
243	HLA-DQA1	3117	-0.802	dn	-23.645	0	0	1826.77
244	ITGB1	3688	0.726	up	23.636	0	0	11624.1
245	LRRC8A	56262	0.683	up	23.607	0	0	28759.8
246	KIF4A	24137	0.838	up	23.519	0	8.40779e-45	1415.93
247	PRR11	55771	0.987	up	23.485	6.42495e-42	4.07556e-40	862.231
248	SMCHD1	23347	-0.74	dn	-23.395	0	0	3198.47
249	LIPH	200879	0.981	up	23.317	1.0741e-41	6.63854e-40	1221.14
250	BST2	684	-0.754	dn	-23.236	0	0	4392.63
251	CLDN8	9073	-2.3	dn	-23.224	5.87243e-24	1.77562e-22	85.1531
252	GNPTAB	79158	-0.826	dn	-23.197	0	1.96182e-44	1961.64
253	KNSTRN	90417	0.799	up	23.165	0	2.8026e-45	2092.82
254	SMTN	6525	1.016	up	23.151	2.22221e-40	1.28401e-38	845.994
255	IL4I1	259307	-1.601	dn	-23.052	6.24635e-30	2.50329e-28	210.306
256	FA2H	79152	1.593	up	22.985	6.46768e-30	2.57973e-28	202.492
257	PC	5091	1.127	up	22.929	2.75757e-37	1.45849e-35	573.917
258	ACKR3	57007	-1.158	dn	-22.826	2.00765e-36	1.02027e-34	666.484
259	GNG4	2786	1.624	up	22.772	3.39878e-29	1.30923e-27	193.271
260	LRIG3	121227	-0.858	dn	-22.769	4.2039e-44	2.89929e-42	1272.1
261	TFRC	7037	-0.842	dn	-22.712	1.68156e-44	1.17569e-42	1769.27
262	FOXC1	2296	-0.825	dn	-22.603	8.40779e-45	5.91348e-43	1666.3
263	CCNA2	890	0.957	up	22.479	2.09448e-40	1.21437e-38	862.58
264	METRNL	284207	0.799	up	22.476	1.4013e-45	1.48538e-43	2225.29
265	EPHB3	2049	0.881	up	22.474	1.26677e-42	8.31236e-41	2306.08
266	IL6	3569	0.973	up	22.44	6.98539e-40	3.98167e-38	1093.05
267	MTUS1	57509	-0.865	dn	-22.334	8.75812e-43	5.77223e-41	1273.91
268	DDX58	23586	-0.765	dn	-22.152	1.4013e-45	5.60519e-44	14222.4
269	MARCKS	4082	-0.657	dn	-22.15	0	0	8477.03
270	AMPD3	272	0.783	up	21.905	1.68156e-44	1.16028e-42	1682.99
271	STAT5A	6776	-1.153	dn	-21.902	1.26192e-34	6.03149e-33	438.918
272	CSF1	1435	-0.835	dn	-21.689	3.85357e-42	2.46299e-40	1179.68
273	C21orf91	54149	-0.959	dn	-21.665	1.82909e-38	1.00196e-36	822.539
274	PYGL	5836	0.609	up	21.648	0	0	11383.5
275	SPAG5	10615	0.793	up	21.548	3.26503e-43	2.18e-41	1590.25
276	KCTD12	115207	-0.682	dn	-21.52	0	1.4013e-45	4097.97
277	FYB1	2533	-0.731	dn	-21.375	4.2039e-45	3.18095e-43	5763.7
278	LTBP3	4054	0.69	up	21.373	0	7.00649e-45	3477.06
279	CD47	961	-0.695	dn	-21.302	0	1.68156e-44	6276.23
280	ITGA5	3678	0.632	up	21.252	0	0	5433.96
281	SULT2B1	6820	1.311	up	21.226	1.31228e-30	5.38706e-29	305.575
282	LHFPL2	10184	0.787	up	21.108	2.82502e-42	1.8335e-40	1723.99
283	ITGAV	3685	-0.705	dn	-21.101	2.8026e-45	1.58347e-43	4447.46
284	CCL8	6355	-1.24	dn	-21.081	1.9013e-31	8.2253e-30	453.762
285	LRRC32	2615	-2.773	dn	-21.009	9.77106e-19	2.1981e-17	50.9758
286	KCTD1	284252	-0.712	dn	-20.971	9.80909e-45	6.92241e-43	3004.34
287	UBE2S	27338	0.799	up	20.864	3.09981e-41	1.87454e-39	2087.27
288	ITGB8	3696	-0.722	dn	-20.809	6.86636e-44	4.70416e-42	3532.91
289	LAMA3	3909	0.585	up	20.806	0	0	100121
290	ITPKC	80271	0.718	up	20.728	7.9874e-44	5.41041e-42	3946.48
291	MX2	4600	-0.621	dn	-20.703	0	0	17014.9
292	ESM1	11082	2.011	up	20.667	1.70999e-22	4.74963e-21	95.1568
293	CD59	966	0.643	up	20.657	0	5.60519e-45	11976.9
294	SAMD11	148398	-2.216	dn	-20.654	3.93281e-21	1.02875e-19	85.1146
295	KRT16	3868	0.743	up	20.636	1.2962e-42	8.47211e-41	11200.4
296	ITGB6	3694	-0.799	dn	-20.603	1.44827e-40	8.48443e-39	1891
297	NT5C3A	51251	-0.635	dn	-20.508	0	5.60519e-45	10097.5
298	EPGN	255324	1.906	up	20.412	6.55177e-23	1.87041e-21	119.541
299	NEDD4	4734	-0.638	dn	-20.247	0	5.04467e-44	5914.69
300	TICAM1	148022	0.643	up	20.234	1.4013e-45	9.24857e-44	4603.13
301	JAG1	182	-0.594	dn	-20.218	0	0	6789.98
302	PTER	9317	0.791	up	20.151	1.12797e-39	6.38629e-38	2165.74
303	ARL4C	10123	0.895	up	20.088	1.79251e-36	9.13693e-35	1025.59
304	PNRC1	10957	-0.686	dn	-20.072	2.69049e-43	1.80992e-41	4111.68
305	PDPN	10630	2.344	up	20.036	1.26978e-19	3.05618e-18	70.0288
306	OCLN	100506658	0.805	up	20.033	6.30106e-39	3.49709e-37	2000.7
307	C1orf116	79098	0.56	up	20.023	0	0	26936.3
308	PLEKHA4	57664	-0.707	dn	-19.991	3.11088e-42	2.00317e-40	1992.67
309	HMGB2	3148	0.718	up	19.972	9.25978e-42	5.76487e-40	1862.77
310	SH3BGRL3	83442	0.651	up	19.939	2.10195e-44	1.45175e-42	6367.91
311	LAMB3	3914	0.629	up	19.936	1.4013e-45	1.54143e-43	142445
312	MYCBP2	23077	-0.609	dn	-19.912	0	1.96182e-44	7037.07
313	KIF20B	9585	0.777	up	19.835	2.54041e-39	1.42398e-37	1556.5
314	CIP2A	57650	0.849	up	19.834	4.01248e-37	2.10899e-35	1000.22
315	PXK	54899	-0.979	dn	-19.824	7.81555e-34	3.65274e-32	658.049
316	MIDEAS	91748	-0.707	dn	-19.808	9.88616e-42	6.13275e-40	2327.25
317	CYB5R1	51706	0.579	up	19.723	0	2.8026e-45	6555.99
318	KIFC3	3801	0.784	up	19.684	1.04393e-38	5.75594e-37	2952.2
319	CXCL10	3627	-0.688	dn	-19.67	4.30619e-42	2.74139e-40	99382.7
320	CENPE	1062	0.807	up	19.641	7.01415e-38	3.76888e-36	1158.25
321	PML	5371	-0.567	dn	-19.638	0	1.4013e-45	30567
322	FOSL1	8061	1.054	up	19.633	7.34647e-32	3.18636e-30	19246.3
323	KPNA2	3838	0.643	up	19.596	9.10844e-44	6.16151e-42	2813.05
324	EGR2	1959	-1.571	dn	-19.581	1.41351e-24	4.41643e-23	195.158
325	ANXA3	306	0.707	up	19.56	4.69785e-41	2.81073e-39	6491.23
326	ESPL1	9700	0.836	up	19.551	8.3323e-37	4.31235e-35	1239.9
327	PRSS3	5646	1.316	up	19.514	2.08943e-27	7.43732e-26	290.606
328	NLRP3	114548	2.744	up	19.456	3.99883e-17	8.07036e-16	50.446
329	BBOX1	8424	-2.431	dn	-19.447	1.81219e-18	4.04971e-17	60.5985
330	PDP1	54704	-0.721	dn	-19.42	3.70309e-40	2.13237e-38	6072.79
331	GTSE1	51512	1.073	up	19.38	5.67362e-31	2.36944e-29	519.725
332	PLPP3	8613	-1.388	dn	-19.359	3.22965e-26	1.0986e-24	262.741
333	CAV1	857	-0.541	dn	-19.331	0	0	14221
334	IL1B	3553	0.762	up	19.304	1.91032e-38	1.04307e-36	7458.17
335	APOBEC3B	9582	0.713	up	19.286	4.34065e-40	2.48256e-38	1901.06
336	RGS7	6000	1.303	up	19.262	3.98716e-27	1.40441e-25	260.802
337	JUNB	3726	-0.551	dn	-19.251	0	2.8026e-45	21116.2
338	EMP2	2013	-0.69	dn	-19.216	9.29215e-41	5.48169e-39	2981.79
339	CXCL11	6373	-0.698	dn	-19.203	2.03107e-40	1.18166e-38	15717.7
340	TFEB	7942	-1.057	dn	-19.055	1.33683e-30	5.47452e-29	506.742
341	PTPRH	5794	1.491	up	19.028	1.69394e-24	5.27309e-23	191.604
342	PALM	5064	-1.159	dn	-19.009	9.45341e-29	3.5923e-27	611.715
343	PEAR1	375033	0.973	up	19.003	3.65436e-32	1.60147e-30	634.026
344	UBE2C	11065	0.772	up	18.999	2.42625e-37	1.28729e-35	1729.23
345	FXYD5	53827	0.655	up	18.942	2.22344e-41	1.35924e-39	4168.57
346	EDNRA	1909	1.322	up	18.927	2.81213e-26	9.624e-25	248.934
347	LCE1E	353135	2.469	up	18.902	1.20174e-17	2.52814e-16	57.1329
348	DISP2	85455	-1.01	dn	-18.87	4.07826e-31	1.73321e-29	625.437
349	PGLYRP2	114770	-1.936	dn	-18.809	1.91253e-20	4.7734e-19	109.866
350	CDR2L	30850	0.625	up	18.807	2.88247e-42	1.86345e-40	4190.25
351	NUAK2	81788	0.69	up	18.805	1.24579e-39	7.02974e-38	2562.87
352	ASPM	259266	0.701	up	18.78	3.69539e-39	2.05771e-37	2368.02
353	SPOCK1	6695	1.233	up	18.761	3.61479e-27	1.27591e-25	302.472
354	TPX2	22974	0.632	up	18.759	8.03785e-42	5.0411e-40	7098.66
355	EPS8	2059	-0.848	dn	-18.672	2.3161e-34	1.09154e-32	1028.99
356	SDC1	6382	0.639	up	18.657	3.12588e-41	1.88354e-39	7795.54
357	TSPAN15	23555	-0.722	dn	-18.554	8.07324e-38	4.3105e-36	1983.47
358	FAT2	2196	-1.459	dn	-18.525	5.26347e-24	1.59435e-22	3824.59
359	KIF14	9928	0.804	up	18.487	4.13132e-35	1.98586e-33	1359.84
360	CDC42EP2	10435	0.765	up	18.48	3.06605e-36	1.55347e-34	1553.58
361	RHCG	51458	1.212	up	18.391	8.88358e-27	3.10318e-25	392.489
362	MAML2	84441	-0.754	dn	-18.293	4.20924e-36	2.11995e-34	1539.47
363	OXSR1	9943	0.697	up	18.281	5.91551e-38	3.1887e-36	5030.81
364	PPP1R14B	26472	0.6	up	18.278	8.01262e-42	5.0411e-40	5354.57
365	STAT1	6772	-0.54	dn	-18.271	9.80909e-45	6.55808e-43	45274.7
366	SYNE2	23224	-0.604	dn	-18.206	1.98214e-41	1.22057e-39	6874.21
367	THSD4	79875	0.693	up	18.049	1.7919e-37	9.53719e-36	2512.93
368	HAP1	9001	0.961	up	18.016	2.86862e-30	1.15788e-28	630.417
369	KLK7	5650	0.964	up	18.001	3.5568e-30	1.43223e-28	692.946
370	SPRR1A	6698	1.508	up	17.984	1.23766e-22	3.47452e-21	169.903
371	TMPRSS4	56649	-0.739	dn	-17.971	9.6118e-36	4.78378e-34	3636.34
372	ARRDC3	57561	-0.904	dn	-17.954	2.41287e-31	1.03588e-29	742.109
373	PAOX	196743	0.916	up	17.946	4.62154e-31	1.94451e-29	781.468
374	ARID5B	84159	-0.709	dn	-17.92	1.40021e-36	7.18064e-35	2017.76
375	TRIM16L	147166	-0.733	dn	-17.9	9.5103e-36	4.74727e-34	2440.3
376	ELFN2	114794	1.137	up	17.888	6.37169e-27	2.23499e-25	355.91
377	ITM2B	9445	-0.565	dn	-17.869	3.15993e-42	2.02713e-40	10561
378	PLA2G4E	123745	1.126	up	17.843	5.29667e-27	1.86178e-25	368.269
379	CDC42BPG	55561	-0.834	dn	-17.812	1.11129e-32	4.97341e-31	1468.41
380	LMO7	4008	0.607	up	17.8	4.19781e-40	2.40903e-38	12733.2
381	SPTLC3	55304	-0.924	dn	-17.79	1.5249e-30	6.22957e-29	669.171
382	BICDL1	92558	-0.832	dn	-17.755	1.34942e-32	6.00724e-31	882.377
383	ADGRA2	25960	-1.853	dn	-17.752	1.54697e-19	3.70746e-18	111.585
384	HMMR	3161	0.757	up	17.701	1.64781e-34	7.80951e-33	1806.07
385	SPIB	6689	-4.438	dn	-17.691	2.63381e-11	3.42619e-10	22.7252
386	PARP14	54625	-0.529	dn	-17.624	2.73253e-43	1.82519e-41	32471.7
387	MAP3K9	4293	0.704	up	17.547	9.22251e-36	4.61728e-34	1548.12
388	TIAM1	7074	0.886	up	17.533	8.51022e-31	3.52788e-29	687.995
389	EDAR	10913	-0.838	dn	-17.526	6.61897e-32	2.87823e-30	913.965
390	CARD10	29775	0.667	up	17.483	7.36424e-37	3.83486e-35	3380.3
391	LGALS9	3965	-0.664	dn	-17.466	6.39867e-37	3.35274e-35	2613.19
392	NAALADL2	254827	-3.21	dn	-17.457	1.43774e-13	2.23571e-12	32.5046
393	NID2	22795	1.444	up	17.448	2.18285e-22	6.01781e-21	178.448
394	FOS	2353	-1	dn	-17.376	3.65409e-28	1.35498e-26	539.811
395	SMOX	54498	0.59	up	17.354	1.5799e-39	8.88538e-38	3889.58
396	IFI27	3429	-0.659	dn	-17.309	1.14e-36	5.86404e-35	13214.9
397	SLC2A6	11182	-0.775	dn	-17.267	6.44319e-33	2.91446e-31	1796.68
398	TBC1D1	23216	-0.959	dn	-17.219	1.34966e-28	5.06034e-27	530.656
399	PFKFB3	5209	-0.689	dn	-17.167	2.99532e-35	1.4564e-33	2355.95
400	GBP4	115361	-0.544	dn	-17.152	4.89025e-41	2.91548e-39	33822.1
401	TNFSF15	9966	-0.85	dn	-17.132	1.0582e-30	4.36526e-29	742.996
402	GBP1	2633	-0.649	dn	-17.117	1.67137e-36	8.54528e-35	37612.4
403	BASP1	10409	0.768	up	17.075	1.22736e-32	5.47832e-31	1093.19
404	BBC3	27113	-0.915	dn	-16.968	6.37659e-29	2.43407e-27	628.528
405	ECM2	1842	-0.998	dn	-16.962	2.42538e-27	8.57883e-26	525.439
406	P2RY8	286530	2.471	up	16.936	2.26094e-15	4.03667e-14	48.4691
407	TFCP2L1	29842	1.548	up	16.887	1.4987e-20	3.76282e-19	138.374
408	ADIPOR1	51094	0.566	up	16.878	3.61546e-39	2.01987e-37	6195.3
409	CAP1	10487	0.528	up	16.847	7.06619e-41	4.1832e-39	9023.7
410	NINJ1	4814	-0.536	dn	-16.835	1.9313e-40	1.1275e-38	9027.09
411	CFAP20DC	200844	1.467	up	16.776	4.381e-21	1.14068e-19	160.108
412	HSD17B2	3294	1.047	up	16.764	4.06368e-26	1.36851e-24	388.471
413	POF1B	79983	-0.683	dn	-16.724	2.83932e-34	1.3344e-32	1627.12
414	LCE3E	353145	2.23	up	16.708	4.10167e-16	7.76693e-15	58.0002
415	TRIM16	10626	-0.599	dn	-16.675	3.61958e-37	1.90842e-35	3758.19
416	SBSN	374897	3.204	up	16.599	9.12815e-13	1.32198e-11	28.6888
417	RNF43	54894	-0.789	dn	-16.579	7.04672e-31	2.92838e-29	984.778
418	TNFSF13B	10673	-1.712	dn	-16.571	7.93387e-19	1.79678e-17	102.477
419	ADGRA3	166647	0.907	up	16.484	5.03384e-28	1.85439e-26	582.036
420	KIF2C	11004	0.725	up	16.426	3.20199e-32	1.41055e-30	1308.15
421	UGT8	7368	-0.922	dn	-16.393	1.55908e-27	5.59676e-26	676.799
422	HLA-DQA2	3118	-0.864	dn	-16.385	1.09276e-28	4.12461e-27	681.164
423	NSD2	7468	0.629	up	16.381	3.42585e-35	1.66095e-33	2262.95
424	ADAMTS14	140766	1.411	up	16.326	7.03625e-21	1.81245e-19	161.365
425	KLK10	5655	0.535	up	16.311	7.31359e-39	4.04573e-37	21717.1
426	IQGAP3	128239	0.784	up	16.307	2.37555e-30	9.65789e-29	1627.37
427	SLCO3A1	28232	-0.606	dn	-16.269	9.89114e-36	4.89394e-34	5027.36
428	CASP10	843	-0.762	dn	-16.244	9.28172e-31	3.83826e-29	1062.31
429	LYPD1	116372	-1.742	dn	-16.242	3.70389e-18	8.08435e-17	97.9671
430	TMEM98	26022	-1.638	dn	-16.213	7.82285e-19	1.77402e-17	112.816
431	CDKN2B	1030	-0.738	dn	-16.135	3.95338e-31	1.68438e-29	1336.31
432	ZCCHC2	54877	-0.601	dn	-16.082	2.17063e-35	1.06153e-33	2674.83
433	KRT5	3852	-0.5	dn	-16.063	8.30855e-40	4.71993e-38	75455.9
434	ATP1B1	481	-0.717	dn	-16.018	2.04494e-31	8.80158e-30	1386.43
435	RALGPS2	55103	0.585	up	15.979	1.02643e-35	5.06371e-34	10820.6
436	LRRC8D	55144	-0.576	dn	-15.864	9.69417e-36	4.81059e-34	3412.05
437	SYNPO2L	79933	2.656	up	15.83	1.62295e-13	2.50068e-12	38.5519
438	APOL4	80832	-0.649	dn	-15.774	7.59356e-33	3.41649e-31	2432.42
439	ICOSLG	23308	-1.517	dn	-15.716	5.24205e-19	1.19843e-17	125.834
440	IRF6	3664	0.449	up	15.684	2.20466e-41	1.35261e-39	48434.1
441	HLA-DOB	3112	-1.115	dn	-15.676	4.97974e-23	1.42646e-21	304.138
442	TSC22D3	1831	-0.576	dn	-15.654	3.95253e-35	1.90535e-33	3398.58
443	PER3	8863	-0.844	dn	-15.65	1.85704e-27	6.62408e-26	709.892
444	ID2	3398	-0.929	dn	-15.644	8.29222e-26	2.74865e-24	595.695
445	TMSB10	9168	0.561	up	15.634	1.12684e-35	5.54287e-34	19649.5
446	KCNK5	8645	-0.876	dn	-15.624	9.39889e-27	3.26292e-25	629.393
447	TMEM158	25907	1.067	up	15.591	1.60975e-23	4.73166e-22	332.772
448	IL24	11009	1.967	up	15.576	5.77114e-16	1.0831e-14	66.9552
449	DCBLD1	285761	-0.796	dn	-15.568	2.56805e-28	9.54363e-27	906.85
450	GFPT2	9945	-2.098	dn	-15.511	2.95266e-15	5.24392e-14	62.5217
451	CCNF	899	0.767	up	15.5	7.738e-29	2.94708e-27	924.419
452	IFI44L	10964	-0.621	dn	-15.472	5.8327e-33	2.64541e-31	5704.08
453	SERTAD4	56256	-1.651	dn	-15.455	1.20955e-17	2.54141e-16	106.08
454	HOXC13	3229	-0.938	dn	-15.45	3.04902e-25	9.76151e-24	533.976
455	NUF2	83540	0.884	up	15.418	3.79129e-26	1.28447e-24	623.256
456	STC1	6781	2.36	up	15.412	4.55925e-14	7.39651e-13	49.5385
457	TLR3	7098	-0.67	dn	-15.359	4.34187e-31	1.8406e-29	1685.16
458	KIF18B	146909	0.905	up	15.351	1.2902e-25	4.20236e-24	577.04
459	AURKB	9212	0.715	up	15.325	9.92143e-30	3.92945e-28	1633.54
460	ABAT	18	-1.011	dn	-15.305	8.93559e-24	2.66834e-22	382.223
461	MMP10	4319	1.204	up	15.252	3.51964e-21	9.23536e-20	351.1
462	BRIP1	83990	-0.942	dn	-15.208	1.13761e-24	3.56098e-23	514.029
463	CNDP2	55748	-0.505	dn	-15.204	7.84275e-37	4.07148e-35	6542.14
464	CYLD	1540	-0.576	dn	-15.163	1.0367e-33	4.81852e-32	3681.99
465	CENPF	1063	0.574	up	15.15	9.50742e-34	4.43119e-32	3482.87
466	LMNB2	84823	0.55	up	15.11	1.41454e-34	6.74186e-33	4631.94
467	CTSD	1509	-0.617	dn	-15.103	4.41155e-32	1.9233e-30	20027.5
468	BCL2A1	597	1.638	up	15.089	3.32275e-17	6.75438e-16	111.384
469	CIT	11113	0.761	up	15.06	6.25062e-28	2.29262e-26	956.18
470	SLC39A2	29986	-1.19	dn	-15.058	5.39722e-21	1.3988e-19	232.097
471	CCL3	6348	2.186	up	15.04	2.59552e-14	4.28489e-13	51.4573
472	SPRR2D	6703	2.179	up	15.003	2.69056e-14	4.43744e-13	51.2956
473	EPB41L5	57669	0.685	up	14.996	1.01446e-29	4.00842e-28	1366.77
474	SYNPO	11346	-0.693	dn	-14.982	1.83195e-29	7.13826e-28	2748.63
475	GRIP2	80852	-2.116	dn	-14.862	2.17176e-14	3.62074e-13	64.07
476	TENT5A	55603	-0.836	dn	-14.848	8.00371e-26	2.65824e-24	613.147
477	DEPDC1	55635	0.875	up	14.826	4.91396e-25	1.56136e-23	883.465
478	TPM4	7171	0.59	up	14.802	3.56124e-32	1.56472e-30	16524.3
479	JADE2	23338	-0.645	dn	-14.777	2.58959e-30	1.05028e-28	2772.86
480	ACP3	55	-1.948	dn	-14.772	4.92477e-15	8.61937e-14	65.7715
481	ZPLD1	131368	2.166	up	14.75	4.73887e-14	7.65846e-13	53.2063
482	P2RX7	5027	-1.463	dn	-14.747	6.01306e-18	1.293e-16	144.801
483	MAP4K4	9448	0.537	up	14.745	5.08387e-34	2.38264e-32	9739.73
484	TACC3	10460	0.615	up	14.711	4.45123e-31	1.88223e-29	1889.75
485	AHNAK	79026	-0.438	dn	-14.699	1.16759e-38	6.41679e-37	48257.7
486	DSC2	1824	0.543	up	14.682	1.36509e-33	6.32744e-32	7515.75
487	IER5L	389792	-0.83	dn	-14.68	1.44065e-25	4.68335e-24	677.648
488	FGFR3	2261	-0.954	dn	-14.648	2.50456e-23	7.31089e-22	543.007
489	GRIP1	23426	-0.811	dn	-14.585	9.80474e-26	3.22467e-24	737.785
490	TGM1	7051	0.594	up	14.582	2.01261e-31	8.68458e-30	15967.8
491	CDCA8	55143	0.737	up	14.581	2.3698e-27	8.39983e-26	1174.21
492	EPSTI1	94240	-0.547	dn	-14.577	3.98887e-33	1.82881e-31	9138.15
493	P3H2	55214	0.544	up	14.536	4.01423e-33	1.83545e-31	3599.8
494	TTC9	23508	0.704	up	14.532	4.79273e-28	1.76943e-26	1166.54
495	GAST	2520	1.541	up	14.508	5.11472e-17	1.02733e-15	118.51
496	CD82	3732	-0.545	dn	-14.44	8.43889e-33	3.78673e-31	8753.69
497	CDK5R1	8851	1.704	up	14.433	7.07643e-16	1.32219e-14	89.5808
498	RNF223	401934	1.11	up	14.412	9.38465e-21	2.4027e-19	283.406
499	SOX18	54345	-2.883	dn	-14.409	1.88474e-11	2.48432e-10	28.056
500	PSMD2	5708	0.502	up	14.404	1.76905e-34	8.36061e-33	11863.9
501	MPZL2	10205	-0.535	dn	-14.402	4.40208e-33	2.00194e-31	5645.43
502	TIMP1	7076	0.581	up	14.38	2.62511e-31	1.12414e-29	2391.74
503	KIAA1549L	25758	1.345	up	14.379	2.49527e-18	5.5105e-17	157.434
504	HLA-DMB	3109	-0.804	dn	-14.358	2.29982e-25	7.40506e-24	863.605
505	ADAMTSL4	54507	0.738	up	14.348	9.04512e-27	3.15308e-25	1662.84
506	CALM2	805	0.529	up	14.328	4.18791e-33	1.90969e-31	7302.71
507	NFASC	23114	-0.955	dn	-14.323	1.17734e-22	3.31068e-21	451.637
508	OTUD1	220213	-0.655	dn	-14.272	1.05746e-28	4.00031e-27	1546.18
509	IFNGR1	3459	-0.582	dn	-14.24	6.99983e-31	2.91608e-29	3381.31
510	SMPD1	6609	-0.781	dn	-14.208	1.70259e-25	5.51365e-24	791.981
511	SMC4	10051	0.574	up	14.208	4.57149e-31	1.92826e-29	4403.7
512	FRMD3	257019	-0.833	dn	-14.159	2.33676e-24	7.22085e-23	813.227
513	C1orf74	148304	0.562	up	14.134	2.78485e-31	1.18952e-29	3132.42
514	IRS1	3667	-0.619	dn	-14.125	2.26714e-29	8.81365e-28	2105.56
515	H2AC6	8334	-0.583	dn	-14.098	1.88393e-30	7.6777e-29	3380.94
516	KCNJ2	3759	-1.838	dn	-14.077	1.10831e-14	1.88123e-13	70.025
517	ARHGAP26	23092	-0.74	dn	-14.062	4.82858e-26	1.61642e-24	906.606
518	DDIAS	220042	0.93	up	14.054	1.7128e-22	4.74963e-21	429.071
519	SACS	26278	1.072	up	14.015	1.76548e-20	4.41945e-19	287.604
520	HLA-DPB1	3115	-0.765	dn	-14.008	2.26689e-25	7.313e-24	900.067
521	SLC41A1	254428	0.578	up	13.976	2.79915e-30	1.13255e-28	2411.2
522	MICALL1	85377	-0.47	dn	-13.965	1.44382e-34	6.86201e-33	10115
523	F2RL1	2150	0.591	up	13.947	9.04885e-30	3.60076e-28	3172.56
524	FAM8A1	51439	-0.767	dn	-13.817	6.89906e-25	2.17166e-23	856.846
525	DCUN1D3	123879	0.791	up	13.747	3.02609e-24	9.31682e-23	704.886
526	INCENP	3619	0.646	up	13.744	1.36606e-27	4.92786e-26	1497.29
527	PBK	55872	0.913	up	13.743	4.04536e-22	1.10264e-20	459.137
528	KHNYN	23351	0.505	up	13.727	2.81901e-32	1.24836e-30	5432.69
529	DPYD	1806	-0.777	dn	-13.723	1.81523e-24	5.6299e-23	770.591
530	ASB9	140462	-1.708	dn	-13.723	6.90542e-15	1.19251e-13	83.1039
531	STMN1	3925	0.693	up	13.677	3.26816e-26	1.10946e-24	1160.31
532	JAK2	3717	-0.715	dn	-13.672	1.11188e-25	3.63559e-24	1070.61
533	TNFSF14	8740	-1.13	dn	-13.671	3.38727e-19	7.91551e-18	285.631
534	SGO2	151246	0.812	up	13.663	1.17191e-23	3.45671e-22	725.67
535	TSHZ2	128553	-1.774	dn	-13.62	2.0942e-14	3.50183e-13	72.2084
536	GMPR	2766	-1.66	dn	-13.614	5.27448e-15	9.19328e-14	96.3004
537	LAMP3	27074	-0.584	dn	-13.61	4.52717e-29	1.73203e-27	10660.8
538	SHCBP1	79801	0.805	up	13.594	1.23713e-23	3.64274e-22	659.653
539	CSGALNACT1	55790	-2.064	dn	-13.584	4.48253e-13	6.68103e-12	53.5298
540	ATP10B	23120	-2.736	dn	-13.566	5.50327e-11	6.94474e-10	29.5998
541	PFKFB2	5208	0.686	up	13.543	4.72437e-26	1.58468e-24	1156.61
542	CFH	3075	-0.594	dn	-13.451	2.52444e-28	9.4231e-27	2796.74
543	CSNK1E	1454	0.593	up	13.438	2.56241e-28	9.54363e-27	2440.63
544	KRT10	3858	-0.721	dn	-13.436	5.55872e-25	1.7596e-23	1057.78
545	C3	718	-0.458	dn	-13.409	2.37399e-33	1.09437e-31	44012.8
546	DUSP6	1848	-0.603	dn	-13.372	7.70006e-28	2.7999e-26	8037.87
547	NFE2L2	4780	-0.58	dn	-13.344	1.81313e-28	6.78294e-27	9305.43
548	TTK	7272	0.703	up	13.333	3.85468e-25	1.22942e-23	1001.78
549	H4C8	8365	-0.906	dn	-13.264	3.00828e-21	7.94299e-20	428.371
550	SLC6A11	6538	0.907	up	13.236	3.54662e-21	9.2917e-20	442.975
551	AJAP1	55966	1.06	up	13.215	3.78584e-19	8.81031e-18	271.293
552	GANC	2595	0.53	up	13.185	1.05211e-29	4.14746e-28	2845.49
553	CNP	1267	-0.531	dn	-13.178	1.20165e-29	4.72594e-28	4285.34
554	MFSD4A	148808	-1.562	dn	-13.176	5.82037e-15	1.01238e-13	91.8535
555	RIPOR2	9750	-2.393	dn	-13.175	1.67825e-11	2.2278e-10	38.6565
556	TSKU	25987	-0.575	dn	-13.167	3.85664e-28	1.42696e-26	4058.68
557	TGFBI	7045	-0.49	dn	-13.12	4.80952e-31	2.01856e-29	10486.9
558	KCNK1	3775	0.578	up	13.1	7.32258e-28	2.66839e-26	2946.28
559	FAM20C	56975	-0.641	dn	-13.084	4.91862e-26	1.64331e-24	1499.18
560	PIK3R1	5295	-0.679	dn	-13.055	5.06639e-25	1.60677e-23	988.64
561	TRIB2	28951	-1.143	dn	-13.035	6.01593e-18	1.293e-16	205.743
562	RACGAP1	29127	0.578	up	13	1.3669e-27	4.92786e-26	2574.47
563	BID	637	-0.579	dn	-12.979	1.67569e-27	6.00259e-26	1801.06
564	OAS2	4939	-0.438	dn	-12.968	7.09898e-33	3.20251e-31	27632.1
565	CERS6	253782	-0.706	dn	-12.927	4.22911e-24	1.29264e-22	869.247
566	NUB1	51667	-0.503	dn	-12.924	6.1158e-30	2.45681e-28	6904.48
567	FRRS1	391059	-0.955	dn	-12.911	7.33095e-20	1.78998e-18	381.261
568	TPPP3	51673	-2.136	dn	-12.896	5.20322e-12	7.1257e-11	46.1884
569	HLA-DRA	3122	-0.446	dn	-12.851	4.08451e-32	1.78533e-30	9092.83
570	ANXA2	302	0.501	up	12.841	9.08202e-30	3.60546e-28	109791
571	ARNT2	9915	1.369	up	12.834	1.01719e-15	1.8614e-14	134.947
572	LZTS3	9762	0.954	up	12.807	1.13463e-19	2.73477e-18	356.828
573	SESN3	143686	-0.97	dn	-12.792	1.9495e-19	4.63267e-18	395.56
574	NEURL3	93082	-0.877	dn	-12.777	1.09951e-20	2.79804e-19	420.597
575	ANXA4	307	-0.509	dn	-12.715	4.26836e-29	1.63672e-27	3842.89
576	DBN1	1627	0.781	up	12.715	3.96042e-22	1.08123e-20	770.769
577	ALOXE3	59344	1.028	up	12.675	1.60319e-18	3.59216e-17	270.238
578	SPRY4	81848	0.742	up	12.657	9.92713e-23	2.80554e-21	1000.21
579	SLC27A3	11000	-0.72	dn	-12.646	3.83744e-23	1.10676e-21	1023.13
580	RNASE7	84659	1.248	up	12.643	2.39954e-16	4.62394e-15	163.094
581	SVIL	6840	-0.495	dn	-12.606	2.69669e-29	1.04594e-27	8155.31
582	PPP1R15A	23645	0.479	up	12.604	6.46138e-30	2.57973e-28	9988.3
583	XYLT1	64131	1.428	up	12.576	6.27459e-15	1.08914e-13	123.94
584	PLCL1	5334	-1.673	dn	-12.567	1.60646e-13	2.47979e-12	74.4206
585	TROAP	10024	0.731	up	12.545	1.09126e-22	3.07887e-21	966.71
586	NOTCH3	4854	-0.929	dn	-12.516	1.97267e-19	4.68114e-18	512.818
587	S100A10	6281	0.483	up	12.513	1.75654e-29	6.8667e-28	8860.28
588	RPL24	6152	0.534	up	12.498	1.34351e-27	4.86431e-26	3358.97
589	TMEM45B	120224	0.748	up	12.478	3.30486e-22	9.05189e-21	775.694
590	HOMER2	9455	1.052	up	12.436	8.02414e-18	1.70508e-16	259.41
591	SLPI	6590	0.649	up	12.425	3.5444e-24	1.08532e-22	3406.59
592	PRICKLE4	29964	-0.991	dn	-12.404	1.90996e-18	4.25692e-17	477.34
593	COL12A1	1303	0.512	up	12.378	5.27699e-28	1.93973e-26	7023.34
594	TNS1	7145	-0.943	dn	-12.362	5.9749e-19	1.36044e-17	398.632
595	SAMHD1	25939	-0.493	dn	-12.357	1.24909e-28	4.6937e-27	10623
596	EXOC3L1	283849	-0.901	dn	-12.356	1.71437e-19	4.09121e-18	431.073
597	CDCA5	113130	0.662	up	12.346	1.11435e-23	3.29847e-22	1241.48
598	RAPGEF2	9693	0.672	up	12.324	2.10935e-23	6.17863e-22	991.334
599	NR1D2	9975	-0.581	dn	-12.314	1.18553e-25	3.8689e-24	2176.75
600	ABCB6	10058	-0.787	dn	-12.303	4.04637e-21	1.05682e-19	634.601
601	GCH1	2643	-0.67	dn	-12.199	3.81965e-23	1.10351e-21	1335.95
602	SSPN	8082	-1.061	dn	-12.185	2.80377e-17	5.73396e-16	290.836
603	TCOF1	6949	0.545	up	12.183	2.31936e-26	7.95371e-25	3748.81
604	NKX3-1	4824	-0.972	dn	-12.17	3.14158e-18	6.88374e-17	324.51
605	KITLG	4254	-0.73	dn	-12.156	8.12416e-22	2.18614e-20	689.031
606	AFAP1L1	134265	0.875	up	12.156	1.88608e-19	4.49419e-18	449.327
607	IGFN1	91156	-0.713	dn	-12.103	5.06054e-22	1.37049e-20	1939.28
608	BDKRB2	624	-0.721	dn	-12.093	7.62524e-22	2.05516e-20	711.582
609	LRATD2	157638	0.491	up	12.091	6.52068e-28	2.38132e-26	4665.78
610	RASGRP3	25780	-0.896	dn	-12.084	5.11642e-19	1.17288e-17	419.579
611	CKS2	1164	0.583	up	12.08	5.63753e-25	1.78121e-23	1916.57
612	HMG20B	10362	0.628	up	12.08	8.06636e-24	2.43028e-22	1433.55
613	WDFY1	57590	-0.54	dn	-12.044	3.94241e-26	1.33299e-24	2548.73
614	TICRR	90381	0.757	up	12.043	4.55668e-21	1.18277e-19	633.125
615	SYNDIG1	79953	2.211	up	12.032	8.28869e-11	1.02829e-09	42.1611
616	SULF1	23213	-1.714	dn	-11.994	1.41447e-12	2.01733e-11	70.3592
617	CDC42EP3	10602	-0.593	dn	-11.993	1.7627e-24	5.47703e-23	1593.07
618	GJA1	2697	0.89	up	11.979	6.88486e-19	1.56552e-17	420.865
619	KIFC1	3833	0.617	up	11.961	8.71141e-24	2.60601e-22	1559.33
620	TTC22	55001	-0.757	dn	-11.941	7.66247e-21	1.97075e-19	597.49
621	RCSD1	92241	2.761	up	11.929	2.3418e-09	2.48809e-08	23.0726
622	TACC2	10579	-0.537	dn	-11.872	9.55476e-26	3.14859e-24	4351.24
623	UBA7	7318	-0.644	dn	-11.859	6.78417e-23	1.93349e-21	2450.86
624	MYADM	91663	0.502	up	11.853	7.93318e-27	2.77694e-25	3510.24
625	CDH1	999	0.432	up	11.84	1.68159e-29	6.59807e-28	25715.5
626	NRIP1	8204	-0.515	dn	-11.802	3.0195e-26	1.02919e-24	3104.85
627	GPD2	2820	-0.449	dn	-11.8	1.18753e-28	4.47232e-27	8834.96
628	INHBE	83729	-1.146	dn	-11.758	9.58375e-16	1.76141e-14	196.508
629	CCDC85B	11007	0.575	up	11.741	2.68094e-24	8.26924e-23	2716.91
630	MBNL2	10150	-0.494	dn	-11.738	9.1107e-27	3.1694e-25	4319.06
631	UGDH	7358	0.569	up	11.723	2.05037e-24	6.3475e-23	2224.7
632	LMNB1	4001	0.69	up	11.711	1.44977e-21	3.86423e-20	860.081
633	PLXDC2	84898	-1.139	dn	-11.709	1.00814e-15	1.84684e-14	187.323
634	PDE4D	5144	-0.826	dn	-11.703	3.16387e-19	7.40371e-18	438.588
635	CMPK2	129607	-0.471	dn	-11.66	2.30252e-27	8.17855e-26	7891.11
636	PDCD1LG2	80380	0.717	up	11.658	6.33225e-21	1.63611e-19	817.403
637	HS3ST2	9956	0.759	up	11.64	3.81675e-20	9.42843e-19	593.729
638	MYL6	4637	0.454	up	11.628	6.44266e-28	2.35793e-26	6315.68
639	RNF19B	127544	-0.434	dn	-11.626	9.91166e-29	3.75797e-27	10783.8
640	SYTL2	54843	-0.7	dn	-11.601	4.09671e-21	1.06831e-19	884.147
641	TRIB3	57761	-0.582	dn	-11.594	9.96276e-24	2.96458e-22	8663.47
642	GRAMD2B	65983	0.484	up	11.591	1.09723e-26	3.80132e-25	3151.28
643	ETV7	51513	-0.524	dn	-11.59	2.31438e-25	7.43776e-24	2563.6
644	TOMM34	10953	0.521	up	11.577	2.03828e-25	6.5881e-24	3222.25
645	NFKBIA	4792	-0.417	dn	-11.54	3.36701e-29	1.29996e-27	8103.33
646	GLI1	2735	-1.472	dn	-11.537	3.62978e-13	5.45825e-12	96.7682
647	NPC1	4864	0.483	up	11.534	1.49442e-26	5.14567e-25	3626.54
648	UPP1	7378	1.094	up	11.527	8.1994e-16	1.52189e-14	10825.7
649	RAP2B	5912	0.478	up	11.513	1.14272e-26	3.95082e-25	6788.02
650	CIITA	4261	-0.602	dn	-11.505	5.39069e-23	1.54156e-21	2048.12
651	YOD1	55432	0.591	up	11.5	2.967e-23	8.61604e-22	1686.3
652	ZNF488	118738	-1.548	dn	-11.488	1.06778e-12	1.53455e-11	342.208
653	NGFR	4804	-0.861	dn	-11.452	3.17086e-18	6.93888e-17	513.063
654	HES1	3280	0.497	up	11.406	1.05766e-25	3.47175e-24	2756.51
655	SLC9A3R1	9368	-0.473	dn	-11.401	1.62705e-26	5.59096e-25	5205.14
656	RARG	5916	-0.492	dn	-11.382	8.46287e-26	2.79972e-24	5682.34
657	ZNF710	374655	0.602	up	11.356	1.29178e-22	3.62043e-21	1451.13
658	KIF18A	81930	0.698	up	11.341	1.48873e-20	3.74335e-19	692.654
659	NFE2L1	4779	-0.404	dn	-11.34	3.88384e-29	1.49267e-27	27699
660	CKAP2L	150468	0.657	up	11.334	2.42825e-21	6.43162e-20	1479.18
661	FCHSD2	9873	-0.57	dn	-11.291	3.01789e-23	8.74876e-22	1702.69
662	DEPDC1B	55789	0.887	up	11.282	1.49254e-17	3.10126e-16	339.327
663	C1orf226	400793	-0.598	dn	-11.27	1.71439e-22	4.74963e-21	1440.74
664	PLEKHN1	84069	0.683	up	11.265	1.15988e-20	2.94722e-19	839.446
665	TMEFF1	8577	3.198	up	11.26	5.21274e-08	4.78766e-07	16.7044
666	CALB2	794	0.908	up	11.259	2.96891e-17	6.057e-16	437.02
667	FBXL18	80028	0.6	up	11.259	2.03456e-22	5.61818e-21	1615.75
668	PSRC1	84722	0.685	up	11.251	1.36643e-20	3.44611e-19	722.339
669	ADAMTS2	9509	-2.398	dn	-11.245	1.74289e-09	1.88864e-08	30.459
670	KCNB2	9312	-1.706	dn	-11.24	1.1976e-11	1.60237e-10	59.236
671	CBLC	23624	0.615	up	11.237	5.16305e-22	1.39601e-20	2260.28
672	ACOX1	51	-0.694	dn	-11.219	2.38956e-20	5.92892e-19	895.588
673	LBH	81606	-0.729	dn	-11.209	1.05907e-19	2.55631e-18	903.488
674	DYNLRB1	83658	0.483	up	11.192	1.4996e-25	4.86564e-24	3018.47
675	FOXM1	2305	0.495	up	11.19	3.7995e-25	1.21411e-23	3276.7
676	PRDM8	56978	0.766	up	11.185	4.81651e-19	1.11025e-17	555.59
677	PAPLN	89932	-1.444	dn	-11.184	8.0221e-13	1.16882e-11	138.987
678	TOP2A	7153	0.428	up	11.177	1.46877e-27	5.28383e-26	8033.76
679	TMEM140	55281	-0.581	dn	-11.146	1.37163e-22	3.83149e-21	1494.68
680	TNFAIP1	7126	0.455	up	11.098	2.93393e-26	1.00205e-24	3961.91
681	SOGA1	140710	0.539	up	11.08	1.61853e-23	4.74919e-22	2544.9
682	NCAPG2	54892	0.673	up	11.068	2.14392e-20	5.32728e-19	800.088
683	MFNG	4242	1.289	up	11.056	1.47243e-13	2.28545e-12	145.958
684	LIMK2	3985	-0.512	dn	-11.047	3.28715e-24	1.00838e-22	2537.64
685	TPCN1	53373	0.764	up	11.039	9.24421e-19	2.08514e-17	628.116
686	GRIN3A	116443	-2.014	dn	-11.037	2.66108e-10	3.13648e-09	40.7109
687	LCN2	3934	0.562	up	11.028	9.22245e-23	2.61515e-21	2130.11
688	MYEOV	26579	0.781	up	11.027	1.77036e-18	3.96148e-17	520.893
689	KLF10	7071	-0.524	dn	-11.023	8.69449e-24	2.60557e-22	2053.17
690	NUPR1	26471	-1.048	dn	-10.995	2.59692e-15	4.62185e-14	1415.76
691	S1PR3	1903	1.077	up	10.992	4.75643e-15	8.33338e-14	200.145
692	SNX9	51429	0.51	up	10.986	4.24048e-24	1.29377e-22	2848.26
693	GLIPR2	152007	-1.069	dn	-10.973	4.36963e-15	7.68763e-14	201.687
694	ARG2	384	1.559	up	10.964	6.12224e-12	8.35716e-11	71.076
695	HSP90B1	7184	0.448	up	10.946	4.68178e-26	1.57353e-24	14912.2
696	UTRN	7402	-0.552	dn	-10.946	8.33356e-23	2.36707e-21	1804.33
697	XAF1	54739	-0.484	dn	-10.941	8.73694e-25	2.73996e-23	21694.4
698	SIDT1	54847	-1.004	dn	-10.94	1.25419e-15	2.27779e-14	234.48
699	LY6D	8581	-1.431	dn	-10.918	1.61636e-12	2.29495e-11	88.2967
700	ARHGEF19	128272	-0.931	dn	-10.913	2.47835e-16	4.76793e-15	320.753
701	GPSM2	29899	0.71	up	10.904	2.39487e-19	5.64332e-18	636.493
702	H2BC21	8349	-0.568	dn	-10.899	2.8457e-22	7.81965e-21	2280.04
703	CMIP	80790	0.488	up	10.899	1.5477e-24	4.82675e-23	3686.88
704	GALNT12	79695	0.541	up	10.844	7.95014e-23	2.26197e-21	1781.14
705	MOB3C	148932	-0.498	dn	-10.839	4.76436e-24	1.45098e-22	2598.08
706	SRD5A1	6715	-0.509	dn	-10.838	1.02945e-23	3.05254e-22	2210.88
707	EDIL3	10085	-1.034	dn	-10.83	3.74253e-15	6.59811e-14	228.101
708	STIL	6491	0.603	up	10.819	3.04455e-21	8.02619e-20	1108.62
709	CALM3	808	0.398	up	10.795	1.29483e-27	4.69815e-26	13802.9
710	MYO1E	4643	0.433	up	10.782	4.02349e-26	1.35769e-24	11132.6
711	ROGDI	79641	-0.668	dn	-10.75	9.49355e-20	2.30137e-18	1169.44
712	RTP4	64108	-0.539	dn	-10.736	1.36938e-22	3.83149e-21	1731.3
713	SSBP3	23648	-0.631	dn	-10.731	1.99148e-20	4.95579e-19	1568.4
714	SAMD4A	23034	0.553	up	10.7	3.95301e-22	1.08096e-20	2208.55
715	RCC2	55920	-0.433	dn	-10.694	7.53215e-26	2.50656e-24	9278.95
716	AMER1	139285	-0.697	dn	-10.663	4.98806e-19	1.14657e-17	673.398
717	VAT1	10493	0.609	up	10.662	1.00911e-20	2.57575e-19	1813.3
718	PLEKHG5	57449	0.539	up	10.656	2.24243e-22	6.17198e-21	4201.86
719	HINT3	135114	-0.643	dn	-10.654	5.30193e-20	1.3021e-18	1117.54
720	GSN	2934	-0.475	dn	-10.645	3.20574e-24	9.85196e-23	14998.1
721	CXXC5	51523	-0.736	dn	-10.63	2.58085e-18	5.68461e-17	680.388
722	ASAP2	8853	0.489	up	10.604	1.16482e-23	3.44184e-22	4008.26
723	UGCG	7357	0.477	up	10.603	4.91882e-24	1.49532e-22	3784.49
724	C1S	716	-0.428	dn	-10.602	9.36622e-26	3.0925e-24	12523.9
725	LRRC1	55227	-0.607	dn	-10.591	1.36446e-20	3.44611e-19	1184.43
726	PFKP	5214	0.423	up	10.57	7.51885e-26	2.50656e-24	9525.11
727	FLNB	2317	0.443	up	10.56	4.55512e-25	1.45008e-23	68991.1
728	ADM	133	0.549	up	10.556	7.4553e-22	2.01257e-20	1665.14
729	ADK	132	0.523	up	10.554	1.5604e-22	4.34439e-21	3211.6
730	TP53	7157	-0.445	dn	-10.553	5.66443e-25	1.78636e-23	4316.67
731	TRPA1	8989	-1.266	dn	-10.548	6.1549e-13	9.03003e-12	128.615
732	EGFR	1956	0.401	up	10.544	1.15074e-26	3.97042e-25	30790.1
733	SEC24D	9871	0.503	up	10.542	4.57395e-23	1.31468e-21	2274.2
734	H2BC6	8344	-1.025	dn	-10.535	1.01442e-14	1.73057e-13	229.129
735	TLCD1	116238	0.818	up	10.535	6.02245e-17	1.20535e-15	456.765
736	ACOXL	55289	2.478	up	10.529	1.33591e-08	1.30892e-07	26.5472
737	LRRN2	10446	-1.097	dn	-10.526	4.25147e-14	6.91049e-13	280.983
738	FUT3	2525	0.797	up	10.523	3.3562e-17	6.80994e-16	427.982
739	FOXO1	2308	-0.63	dn	-10.52	6.08814e-20	1.49084e-18	979.038
740	RAD51	5888	0.712	up	10.49	2.15914e-18	4.80594e-17	643.632
741	TRIM2	23321	-1.083	dn	-10.485	3.83096e-14	6.24502e-13	191.29
742	BIRC5	332	0.608	up	10.454	3.1251e-20	7.7312e-19	1067.4
743	CADM1	23705	0.999	up	10.452	8.24451e-15	1.41651e-13	223.817
744	BAG1	573	-0.585	dn	-10.451	1.00074e-20	2.55826e-19	1115.58
745	ODF2	4957	0.47	up	10.45	8.11399e-24	2.44027e-22	3077.49
746	PRKD2	25865	-0.469	dn	-10.445	7.78693e-24	2.35029e-22	5517.43
747	FAM135A	57579	-0.596	dn	-10.432	1.96091e-20	4.88693e-19	1175.63
748	MN1	4330	0.779	up	10.409	3.2662e-17	6.64745e-16	585.73
749	ARHGEF2	9181	0.436	up	10.406	7.47136e-25	2.34742e-23	11053.3
750	ZNF618	114991	-1.152	dn	-10.387	1.86737e-13	2.85901e-12	189.737
751	LIPA	3988	-0.466	dn	-10.383	9.4283e-24	2.8105e-22	4403.19
752	PIK3R3	8503	-1.099	dn	-10.377	7.77615e-14	1.22846e-12	176.817
753	ANXA5	308	0.479	up	10.373	2.60691e-23	7.59652e-22	4314.31
754	CENPA	1058	0.745	up	10.366	1.31121e-17	2.74475e-16	510.986
755	ARPC1A	10552	0.481	up	10.361	3.26146e-23	9.43865e-22	2737.15
756	MGAT3	4248	-2.643	dn	-10.355	4.05788e-08	3.7784e-07	23.0044
757	PER2	8864	-0.571	dn	-10.324	1.0112e-20	2.5772e-19	1371.05
758	RBM12	10137	0.597	up	10.316	3.9767e-20	9.8092e-19	1215.41
759	KCND3	3752	-0.819	dn	-10.307	1.78258e-16	3.47695e-15	462.272
760	TCP11L2	255394	-0.718	dn	-10.292	7.33821e-18	1.5712e-16	602.398
761	MMRN2	79812	0.645	up	10.287	4.24926e-19	9.86155e-18	934.476
762	TP53INP2	58476	0.63	up	10.282	2.25806e-19	5.33586e-18	939.319
763	DLX5	1749	-2.061	dn	-10.27	2.56972e-09	2.71486e-08	35.5899
764	FILIP1L	11259	-0.9	dn	-10.27	1.83212e-15	3.28149e-14	331.474
765	CD68	968	0.524	up	10.241	1.16387e-21	3.1219e-20	5116.17
766	LIPG	9388	0.451	up	10.228	8.62949e-24	2.59069e-22	5658.42
767	MAP2K1	5604	0.473	up	10.226	4.47876e-23	1.28952e-21	3907.55
768	FBLIM1	54751	0.464	up	10.225	2.34069e-23	6.84438e-22	7169.36
769	S100A8	6279	-0.887	dn	-10.224	1.61604e-15	2.9099e-14	306.315
770	LRG1	116844	-0.998	dn	-10.223	2.03129e-14	3.39999e-13	245.025
771	TMX1	81542	-0.518	dn	-10.187	1.13306e-21	3.0441e-20	2146.52
772	ARAP2	116984	-0.644	dn	-10.144	8.79103e-19	1.98823e-17	967.273
773	SEMA3A	10371	0.498	up	10.118	4.97008e-22	1.34816e-20	4034.51
774	TRIM26	7726	-0.432	dn	-10.089	4.96257e-24	1.50591e-22	4575.99
775	SH3TC1	54436	0.765	up	10.051	1.1637e-16	2.30716e-15	503.111
776	NAT8	9027	-1.856	dn	-10.049	1.15013e-09	1.27246e-08	46.8017
777	PROC	5624	-1.877	dn	-10.048	1.34127e-09	1.4733e-08	42.2381
778	C4B	721	-1.316	dn	-10.036	6.92984e-12	9.42905e-11	103.483
779	PTPN12	5782	0.512	up	10.026	2.13821e-21	5.6723e-20	10815.1
780	CYP4B1	1580	-1.564	dn	-10.009	1.15441e-10	1.4063e-09	62.3572
781	GDA	9615	0.974	up	9.999	3.05539e-14	5.00977e-13	233.107
782	AHNAK2	113146	-0.483	dn	-9.99	4.19372e-22	1.14123e-20	9911.98
783	PLCXD1	55344	1.03	up	9.986	9.82481e-14	1.54343e-12	205.344
784	VGLL3	389136	0.659	up	9.973	4.05421e-18	8.83755e-17	800.166
785	RPL23	9349	0.465	up	9.922	1.89735e-22	5.2479e-21	5147.83
786	SOCS3	9021	0.616	up	9.918	8.94811e-19	2.02105e-17	845.592
787	GNB4	59345	-1.108	dn	-9.88	5.87132e-13	8.65161e-12	159.948
788	ANLN	54443	0.451	up	9.878	9.25041e-23	2.61867e-21	4694.2
789	KNL1	57082	0.581	up	9.853	2.55388e-19	6.00962e-18	1465.22
790	ITGA6	3655	-0.42	dn	-9.846	1.02399e-23	3.04169e-22	35502.1
791	PTPRS	5802	-0.666	dn	-9.844	1.04863e-17	2.21156e-16	1768.53
792	ADAMTSL5	339366	0.747	up	9.823	1.96139e-16	3.80812e-15	533.431
793	FLNA	2316	0.429	up	9.814	2.65108e-23	7.71189e-22	65225.5
794	BLNK	29760	-1.158	dn	-9.785	1.84067e-12	2.59881e-11	141.625
795	SKA1	220134	0.665	up	9.77	1.47814e-17	3.07511e-16	953.209
796	HCFC2	29915	-0.989	dn	-9.757	1.09911e-13	1.72183e-12	201.482
797	TFAP2A	7020	0.474	up	9.74	1.16884e-21	3.13026e-20	6035.02
798	BACH1	571	-0.514	dn	-9.738	1.43904e-20	3.6238e-19	2864.19
799	DHRS2	10202	-0.784	dn	-9.738	9.02903e-16	1.66489e-14	612.49
800	FNBP4	23360	0.476	up	9.733	1.39858e-21	3.73368e-20	3932.91
801	NRG1	3084	-0.486	dn	-9.723	2.86053e-21	7.56471e-20	8569
802	CUEDC1	404093	-0.514	dn	-9.692	1.9081e-20	4.7694e-19	1803.79
803	NAV2	89797	0.608	up	9.69	2.20794e-18	4.90162e-17	957.201
804	ST6GALNAC1	55808	-1.273	dn	-9.653	1.44751e-11	1.93063e-10	107.976
805	IL17C	27189	-1.621	dn	-9.652	5.46871e-10	6.22171e-09	60.2236
806	CYP4F11	57834	0.67	up	9.648	3.35815e-17	6.80994e-16	662.884
807	SYTL1	84958	-0.653	dn	-9.645	1.79357e-17	3.70846e-16	1022.91
808	DHRS3	9249	-0.435	dn	-9.63	1.51295e-22	4.21925e-21	3733.1
809	DLK2	65989	-0.881	dn	-9.613	1.96705e-14	3.29573e-13	322.095
810	ITGB7	3695	0.678	up	9.607	5.56633e-17	1.11538e-15	705.299
811	CHST2	9435	2.089	up	9.607	1.54594e-08	1.50335e-07	31.7087
812	VEZF1	7716	-0.465	dn	-9.6	1.59056e-21	4.23281e-20	2735.28
813	TNFAIP6	7130	-2.76	dn	-9.578	3.1612e-07	2.63256e-06	16.8872
814	GRHL2	79977	-0.495	dn	-9.574	1.28114e-20	3.24556e-19	1876.05
815	PNPT1	87178	-0.495	dn	-9.565	1.35946e-20	3.43879e-19	3909.04
816	SERINC2	347735	0.483	up	9.559	6.72161e-21	1.73405e-19	9471.77
817	KLHDC7B	113730	-0.476	dn	-9.553	4.45522e-21	1.15822e-19	10292.6
818	SNAI2	6591	-0.519	dn	-9.479	9.29514e-20	2.25651e-18	2737.88
819	GDF15	9518	-1.573	dn	-9.472	6.06596e-10	6.87339e-09	58.232
820	NECTIN1	5818	0.405	up	9.451	4.86418e-23	1.39572e-21	15930.3
821	ITPRIP	85450	-0.426	dn	-9.437	2.87363e-22	7.88355e-21	6888.19
822	PPP1R9B	84687	-0.479	dn	-9.429	1.1994e-20	3.04306e-19	2935.95
823	VPS13C	54832	-0.491	dn	-9.427	2.54294e-20	6.30022e-19	2998.04
824	CTDSPL	10217	-0.646	dn	-9.418	4.49884e-17	9.05781e-16	795.286
825	LYST	1130	0.497	up	9.409	4.07141e-20	1.00282e-18	2192.82
826	HTR7	3363	-0.703	dn	-9.405	3.64713e-16	6.95304e-15	541.283
827	MEFV	4210	-1.012	dn	-9.37	7.79788e-13	1.13811e-11	219.037
828	MICAL2	9645	0.478	up	9.367	1.66997e-20	4.18659e-19	4142.56
829	NQO1	1728	0.439	up	9.357	1.30635e-21	3.49297e-20	3929.99
830	RAB7A	7879	0.442	up	9.355	1.64119e-21	4.36066e-20	9324.18
831	PRRG4	79056	-0.452	dn	-9.353	3.32683e-21	8.74303e-20	3083.8
832	FAM13B	51306	-0.669	dn	-9.347	1.51645e-16	2.97161e-15	668.883
833	AREG	374	0.839	up	9.319	2.57947e-14	4.26256e-13	4865
834	MXD4	10608	-0.605	dn	-9.302	1.62333e-17	3.3606e-16	1169.73
835	C1orf68	100129271	-0.849	dn	-9.295	3.64195e-14	5.95994e-13	308.775
836	ATP8A2	51761	1.188	up	9.281	1.69098e-11	2.24294e-10	112.708
837	CDCP1	64866	0.417	up	9.279	4.30845e-22	1.17057e-20	9481.52
838	CRLF3	51379	0.572	up	9.274	4.4557e-18	9.68109e-17	1070.52
839	UCP2	7351	-1.551	dn	-9.272	8.98481e-10	1.00392e-08	63.992
840	GAS2L2	246176	-1.331	dn	-9.268	1.03273e-10	1.26537e-09	83.5122
841	ADAMTSL3	57188	-0.78	dn	-9.265	7.17933e-15	1.23602e-13	364.955
842	SLC27A2	11001	-0.735	dn	-9.263	1.99194e-15	3.56016e-14	446.792
843	MAP7D3	79649	0.669	up	9.26	2.36564e-16	4.56672e-15	591.924
844	PNP	4860	0.55	up	9.243	1.88881e-18	4.21534e-17	1383.99
845	SLC25A23	79085	0.492	up	9.237	8.84086e-20	2.14932e-18	3896.88
846	ACE2	59272	-0.575	dn	-9.205	7.52403e-18	1.60894e-16	1053.92
847	KCNJ15	3772	-0.918	dn	-9.201	2.51159e-13	3.81076e-12	275.305
848	KDM7A	80853	0.58	up	9.193	1.00923e-17	2.13112e-16	2525.46
849	FGFBP1	9982	0.445	up	9.19	6.10081e-21	1.57872e-19	5387.42
850	RNF19A	25897	-0.512	dn	-9.183	3.80731e-19	8.84805e-18	1543.41
851	NOS2	4843	-1.316	dn	-9.164	1.21977e-10	1.47951e-09	85.839
852	LTBP4	8425	0.523	up	9.164	7.70191e-19	1.74894e-17	2030.45
853	ADD3	120	-0.66	dn	-9.162	2.83589e-16	5.43101e-15	800.035
854	SPINK5	11005	-0.702	dn	-9.161	1.17491e-15	2.13841e-14	490.651
855	SLC7A11	23657	-0.513	dn	-9.156	4.7442e-19	1.09649e-17	3276.69
856	HLA-DMA	3108	-0.513	dn	-9.15	4.92378e-19	1.13334e-17	1786.94
857	UHRF1	29128	0.699	up	9.14	1.18359e-15	2.15188e-14	544.027
858	IFI6	2537	-0.431	dn	-9.138	3.22386e-21	8.48563e-20	20581.2
859	CAPN14	440854	2.18	up	9.136	7.57568e-08	6.77355e-07	25.4302
860	H2AC11	8969	-0.855	dn	-9.127	8.66992e-14	1.36582e-12	322.809
861	PIF1	80119	0.844	up	9.117	7.03436e-14	1.1165e-12	304.384
862	PLA2G4A	5321	1.317	up	9.095	1.54153e-10	1.85776e-09	82.6663
863	ARHGAP20	57569	1.252	up	9.091	7.34074e-11	9.17429e-10	104.962
864	EPN3	55040	-1.181	dn	-9.088	3.00305e-11	3.88257e-10	153.415
865	ZFYVE9	9372	0.566	up	8.975	1.83711e-17	3.79385e-16	1025.8
866	CDK1	983	0.633	up	8.957	3.07999e-16	5.89179e-15	1368.38
867	CKS1B	1163	0.545	up	8.954	7.87997e-18	1.68079e-16	1677.99
868	ANKRD22	118932	-0.923	dn	-8.943	7.96652e-13	1.16172e-11	232.785
869	SEMA3C	10512	-0.522	dn	-8.942	2.7304e-18	5.99836e-17	1761.06
870	ADAM19	8728	0.61	up	8.936	1.43355e-16	2.81898e-15	1697.04
871	ENO2	2026	0.927	up	8.916	9.62866e-13	1.39088e-11	222.564
872	IL1R1	3554	0.804	up	8.903	6.8825e-14	1.09445e-12	340.076
873	CH25H	9023	-1.485	dn	-8.899	1.50258e-09	1.643e-08	66.7028
874	HR	55806	-0.447	dn	-8.88	5.38744e-20	1.32118e-18	6441.63
875	H2BC18	440689	-0.915	dn	-8.879	8.83798e-13	1.28436e-11	234.252
876	HMGB3	3149	0.65	up	8.878	8.49824e-16	1.5739e-14	642.225
877	PYCARD	29108	-0.566	dn	-8.861	3.49222e-17	7.07331e-16	1596.29
878	PER1	5187	-0.543	dn	-8.851	1.29585e-17	2.71598e-16	1577.75
879	CYSTM1	84418	0.64	up	8.826	7.81818e-16	1.45594e-14	998.683
880	EGR1	1958	-0.478	dn	-8.814	5.52238e-19	1.26081e-17	9770.23
881	CTSC	1075	-0.361	dn	-8.81	1.1378e-22	3.20482e-21	16243
882	CBR3	874	-0.619	dn	-8.802	4.11444e-16	7.78238e-15	1153.59
883	ADGRE2	30817	1.278	up	8.8	2.59794e-10	3.06735e-09	94.5677
884	HACD4	401494	-1.057	dn	-8.782	1.52691e-11	2.03492e-10	144.564
885	TPPP	11076	0.877	up	8.78	6.1304e-13	9.00193e-12	275.834
886	RTTN	25914	0.625	up	8.78	5.77795e-16	1.08317e-14	650.335
887	SERPINA3	12	-2.18	dn	-8.776	1.73504e-07	1.48824e-06	24.97
888	TGIF2	60436	-0.684	dn	-8.775	4.4237e-15	7.77466e-14	568.578
889	LRRC8C	84230	0.574	up	8.772	8.05629e-17	1.60669e-15	1747.82
890	SPRR2A	6700	2.51	up	8.771	6.77051e-07	5.37816e-06	17.6919
891	WASHC4	23325	-0.449	dn	-8.768	1.28024e-19	3.07696e-18	3913.66
892	NUAK1	9891	-0.655	dn	-8.767	1.78244e-15	3.19929e-14	640.792
893	MR1	3140	-0.45	dn	-8.746	1.56927e-19	3.75555e-18	2435.65
894	BNIP3	664	0.479	up	8.739	9.31965e-19	2.09935e-17	1622.89
895	SSTR2	6752	-1.182	dn	-8.729	1.04833e-10	1.28263e-09	113.347
896	FKBP4	2288	0.451	up	8.727	1.88856e-19	4.49419e-18	2508.9
897	LNPEP	4012	-0.51	dn	-8.721	5.53866e-18	1.19499e-16	2095.99
898	HMGA2	8091	0.517	up	8.721	7.89922e-18	1.68277e-16	1923.57
899	CDKN3	1033	0.585	up	8.71	1.79262e-16	3.49251e-15	819.046
900	AFDN	4301	0.439	up	8.705	1.01352e-19	2.45338e-18	5008.65
901	UNC93B1	81622	-0.425	dn	-8.699	4.12807e-20	1.01529e-18	5677.41
902	PLEKHA7	144100	-0.462	dn	-8.687	4.81687e-19	1.11025e-17	3617
903	KRT4	3851	-0.728	dn	-8.683	2.55399e-14	4.22875e-13	447.511
904	C18orf54	162681	0.764	up	8.681	6.79888e-14	1.08218e-12	341.844
905	HTR1D	3352	1.671	up	8.673	1.24304e-08	1.21933e-07	44.2223
906	NCAPH	23397	0.686	up	8.673	7.78351e-15	1.33867e-13	490.722
907	ATP13A3	79572	0.455	up	8.668	3.54387e-19	8.27001e-18	3535.47
908	MANF	7873	0.559	up	8.657	8.04921e-17	1.60669e-15	995.363
909	KLC2	64837	0.486	up	8.651	2.37459e-18	5.26467e-17	3218.94
910	POLQ	10721	0.676	up	8.646	6.50292e-15	1.12531e-13	513.939
911	HSD3B7	80270	-0.734	dn	-8.637	3.74858e-14	6.12256e-13	449.53
912	FEZ1	9638	1.211	up	8.636	2.05444e-10	2.44619e-09	104.513
913	SOCS2	8835	0.483	up	8.62	2.44565e-18	5.40799e-17	1735.48
914	PI4K2B	55300	-0.556	dn	-8.619	8.7609e-17	1.74309e-15	1263.65
915	PLSCR4	57088	-0.743	dn	-8.617	5.25539e-14	8.4286e-13	434.992
916	NCAPG	64151	0.627	up	8.612	1.48846e-15	2.6888e-14	776.954
917	KIF11	3832	0.502	up	8.591	7.98284e-18	1.69844e-16	1675.97
918	S100A4	6275	-1.029	dn	-8.587	2.03697e-11	2.67871e-10	155.122
919	PLAAT4	5920	-0.553	dn	-8.551	1.12397e-16	2.23101e-15	1276.04
920	ALPP	250	-0.685	dn	-8.549	1.3799e-14	2.3305e-13	540.316
921	DIAPH3	81624	0.602	up	8.542	8.60051e-16	1.59109e-14	816.266
922	KLF5	688	0.443	up	8.513	4.58856e-19	1.06198e-17	17200.7
923	XRN1	54464	-0.434	dn	-8.513	2.59111e-19	6.08875e-18	6382.25
924	RHOF	54509	0.944	up	8.502	6.88786e-12	9.37949e-11	188.718
925	CENPJ	55835	0.764	up	8.496	1.57696e-13	2.43872e-12	336.034
926	CASP8	841	-0.468	dn	-8.481	2.50244e-18	5.5191e-17	2298.35
927	TMEM19	55266	-0.744	dn	-8.476	1.03406e-13	1.62143e-12	372.126
928	MAP3K14	9020	-0.687	dn	-8.474	2.11813e-14	3.53832e-13	481.338
929	TMEM87B	84910	-0.427	dn	-8.472	2.15179e-19	5.09187e-18	2999.2
930	EHD4	30844	-0.382	dn	-8.467	8.54852e-21	2.19196e-19	7896.73
931	ARID3A	1820	0.832	up	8.458	9.1704e-13	1.32696e-11	277.971
932	CDCA3	83461	0.728	up	8.457	7.37683e-14	1.16647e-12	409.236
933	FLOT1	10211	-0.41	dn	-8.456	7.54453e-20	1.83947e-18	4026.09
934	SH2D2A	9047	2.878	up	8.442	4.16938e-06	2.99216e-05	14.0369
935	SNN	8303	-0.66	dn	-8.436	1.10565e-14	1.8786e-13	631.182
936	MPHOSPH6	10200	0.566	up	8.433	3.76511e-16	7.16177e-15	2006.08
937	ANKMY2	57037	-0.591	dn	-8.419	1.09229e-15	1.99449e-14	836.803
938	SLC9A9	285195	-1.089	dn	-8.396	9.8693e-11	1.21168e-09	126.206
939	FAM83D	81610	0.498	up	8.384	2.26142e-17	4.64735e-16	1495.92
940	HSH2D	84941	-0.508	dn	-8.37	4.03831e-17	8.1403e-16	1533.35
941	NUSAP1	51203	0.43	up	8.368	5.22704e-19	1.19662e-17	2775.57
942	CROT	54677	-0.825	dn	-8.368	1.15592e-12	1.6584e-11	286.988
943	SMIM29	221491	0.629	up	8.332	6.75947e-15	1.1685e-13	684.528
944	GPER1	2852	-2.327	dn	-8.324	8.80078e-07	6.90636e-06	20.2692
945	ERCC6L	54821	0.959	up	8.322	1.80357e-11	2.38665e-10	167.763
946	FRS2	10818	-0.494	dn	-8.315	2.80035e-17	5.73391e-16	1557.63
947	SSR3	6747	0.476	up	8.305	1.16514e-17	2.45422e-16	4595.91
948	AZIN2	113451	-0.761	dn	-8.275	3.98146e-13	5.96582e-12	409.122
949	ETS1	2113	0.443	up	8.272	2.1959e-18	4.88131e-17	10104.9
950	PKP1	5317	-0.363	dn	-8.255	8.47105e-21	2.1754e-19	27209.4
951	ST3GAL1	6482	0.809	up	8.244	1.3889e-12	1.98421e-11	278.323
952	TSC22D2	9819	0.443	up	8.239	2.71532e-18	5.973e-17	2090.13
953	TYMP	1890	-0.414	dn	-8.234	4.48067e-19	1.03843e-17	14557
954	GDI1	2664	0.399	up	8.234	1.58863e-19	3.79651e-18	5634.1
955	PLK4	10733	0.65	up	8.224	2.31798e-14	3.85311e-13	543.237
956	LNX1	84708	-0.986	dn	-8.198	4.48788e-11	5.719e-10	155.106
957	TP53I11	9537	0.723	up	8.194	2.19935e-13	3.35511e-12	632.813
958	FSTL3	10272	0.412	up	8.194	5.10211e-19	1.17119e-17	3709.73
959	ERCC1	2067	0.534	up	8.187	3.84824e-16	7.31165e-15	1319.86
960	LSS	4047	-0.569	dn	-8.184	1.66157e-15	2.98869e-14	1179.15
961	PLS3	5358	0.398	up	8.171	2.27527e-19	5.36899e-18	13157.7
962	RNF24	11237	-0.427	dn	-8.169	1.60301e-18	3.59216e-17	2683.82
963	CDCA2	157313	0.564	up	8.168	1.48464e-15	2.68477e-14	910.997
964	FRMD4B	23150	0.448	up	8.157	6.14102e-18	1.31821e-16	3493.58
965	GPSM1	26086	0.706	up	8.153	1.6878e-13	2.59349e-12	501.737
966	PARP4	143	-0.381	dn	-8.147	7.77407e-20	1.8927e-18	6588.05
967	NRXN3	9369	-1.679	dn	-8.144	5.43024e-08	4.97659e-07	40.2694
968	TIMP3	7078	-0.663	dn	-8.142	5.18719e-14	8.33854e-13	521.973
969	EDARADD	128178	-0.547	dn	-8.131	9.16319e-16	1.68595e-14	870.323
970	PTPRJ	5795	-0.624	dn	-8.129	1.61103e-14	2.71001e-13	596.427
971	KLF7	8609	-0.465	dn	-8.119	2.02777e-17	4.17735e-16	5328.12
972	MAP3K20	51776	0.504	up	8.111	1.53635e-16	3.00015e-15	1391
973	CENPO	79172	0.751	up	8.102	6.79856e-13	9.95705e-12	339.42
974	RNF145	153830	-0.426	dn	-8.096	2.43309e-18	5.38729e-17	2472.33
975	DACT1	51339	1.215	up	8.077	1.3733e-09	1.50554e-08	104.333
976	IL36G	56300	0.903	up	8.074	1.80941e-11	2.3925e-10	275.968
977	ADGRF4	221393	0.47	up	8.071	3.56577e-17	7.21363e-16	1939.27
978	PIMREG	54478	0.797	up	8.068	2.28214e-12	3.20335e-11	298.871
979	CKB	1152	-0.6	dn	-8.065	9.89213e-15	1.68927e-13	697.499
980	PHLDB1	23187	-0.594	dn	-8.055	8.42052e-15	1.44528e-13	1231.77
981	BLM	641	0.647	up	8.041	5.26218e-14	8.43149e-13	529.588
982	SYT7	9066	0.676	up	8.033	1.29697e-13	2.02616e-12	646.601
983	PNPLA2	57104	0.44	up	8.025	8.96685e-18	1.90061e-16	3256.69
984	HPCAL1	3241	0.574	up	8.017	4.96041e-15	8.66377e-14	730.136
985	LIMA1	51474	0.38	up	7.999	2.05328e-19	4.86557e-18	16345.4
986	SCNN1D	6339	1.312	up	7.995	4.76931e-09	4.90358e-08	70.866
987	SEC14L1	6397	0.451	up	7.992	2.0794e-17	4.27849e-16	1759.83
988	SPATS2L	26010	-0.372	dn	-7.975	1.32876e-19	3.18902e-18	13039.7
989	PLCD1	5333	0.558	up	7.97	3.474e-15	6.13752e-14	1138.65
990	ETS2	2114	-0.418	dn	-7.957	3.68168e-18	8.04629e-17	5223.73
991	TPRA1	131601	0.444	up	7.946	1.87315e-17	3.86355e-16	2899.94
992	BMP2	650	-0.587	dn	-7.941	1.19911e-14	2.02923e-13	1081.06
993	GAS2L3	283431	0.799	up	7.937	4.20386e-12	5.80422e-11	287.327
994	UNC5B	219699	-0.529	dn	-7.929	1.33956e-15	2.43023e-14	3010.11
995	HSPH1	10808	0.419	up	7.921	4.98078e-18	1.07738e-16	6335.09
996	CACNA1I	8911	-1.296	dn	-7.919	5.20197e-09	5.33218e-08	74.2408
997	SLC6A14	11254	0.709	up	7.917	5.50975e-13	8.13511e-12	451.825
998	DDIT4	54541	-0.377	dn	-7.909	3.11379e-19	7.29665e-18	26318.2
999	GOPC	57120	-0.496	dn	-7.906	3.51255e-16	6.70405e-15	1421.46
1000	CENPN	55839	0.603	up	7.904	2.53075e-14	4.19851e-13	616.91
1001	GGT1	2678	-0.603	dn	-7.902	2.55803e-14	4.23129e-13	842.914
1002	RUNX2	860	-0.734	dn	-7.899	1.12651e-12	1.61758e-11	346.176
1003	FAM83F	113828	-0.515	dn	-7.898	8.72104e-16	1.61162e-14	1304.77
1004	SLFN12	55106	-0.615	dn	-7.884	4.18416e-14	6.80763e-13	633.169
1005	CANT1	124583	0.414	up	7.854	5.64729e-18	1.21687e-16	3826.2
1006	LIPE	3991	0.996	up	7.85	1.92152e-10	2.29765e-09	142.273
1007	BMPER	168667	1.012	up	7.842	2.49362e-10	2.94974e-09	142.52
1008	PXYLP1	92370	1.187	up	7.828	2.29085e-09	2.43549e-08	91.6843
1009	TACC1	6867	0.41	up	7.82	5.50897e-18	1.19011e-16	3454.51
1010	SLC47A2	146802	-2.285	dn	-7.814	2.24121e-06	1.67022e-05	19.6669
1011	SLC7A5	8140	0.354	up	7.811	1.05755e-19	2.55631e-18	106584
1012	NEK2	4751	0.572	up	7.809	1.40353e-14	2.36804e-13	772.683
1013	RNF213	57674	-0.422	dn	-7.778	1.52963e-17	3.1744e-16	58735.5
1014	TMC1	117531	1.756	up	7.76	2.33337e-07	1.97337e-06	32.4338
1015	LY6E	4061	-0.411	dn	-7.756	9.01317e-18	1.90803e-16	13743
1016	ADORA2B	136	-0.568	dn	-7.753	1.63616e-14	2.7468e-13	727.309
1017	RPL7A	6130	0.393	up	7.75	2.90685e-18	6.37769e-17	20600
1018	RAPGEFL1	51195	-0.484	dn	-7.742	5.24591e-16	9.86723e-15	2593.74
1019	MAP2K6	5608	-2.701	dn	-7.739	9.70839e-06	6.5836e-05	13.9576
1020	ACHE	43	-1.221	dn	-7.717	4.70673e-09	4.8481e-08	92.5008
1021	ABTB2	25841	-0.453	dn	-7.71	1.3517e-16	2.66423e-15	1823.46
1022	ADAMTS15	170689	1.1	up	7.71	1.25999e-09	1.38763e-08	112.945
1023	ZNF750	79755	0.866	up	7.688	4.4051e-11	5.622e-10	230.574
1024	GBP5	115362	-0.41	dn	-7.679	1.40737e-17	2.93876e-16	36436.2
1025	TRIM40	135644	1.504	up	7.678	5.90036e-08	5.38113e-07	52.4853
1026	ALDH3A2	224	-0.487	dn	-7.674	9.0416e-16	1.66539e-14	1684.81
1027	GOLM1	51280	0.401	up	7.673	8.28146e-18	1.75754e-16	6296.65
1028	LYPD5	284348	-0.522	dn	-7.663	4.48156e-15	7.86814e-14	1166.32
1029	SEC63	11231	0.473	up	7.66	5.0559e-16	9.53107e-15	2769.38
1030	ECE1	1889	-0.388	dn	-7.638	4.4584e-18	9.68109e-17	4892.81
1031	EML2	24139	0.44	up	7.632	1.09593e-16	2.17793e-15	2612.61
1032	ATF5	22809	-0.581	dn	-7.626	5.09138e-14	8.19673e-13	736.387
1033	VEGFA	7422	-0.416	dn	-7.625	2.9025e-17	5.92869e-16	17133
1034	GPR146	115330	-1.406	dn	-7.614	3.38991e-08	3.19166e-07	60.7821
1035	SLC43A3	29015	0.453	up	7.606	2.5694e-16	4.93184e-15	1872.98
1036	ZBTB10	65986	-0.943	dn	-7.603	2.19896e-10	2.6109e-09	167.889
1037	TINAGL1	64129	0.346	up	7.599	2.63553e-19	6.18452e-18	28761.2
1038	MDK	4192	-0.385	dn	-7.598	4.78656e-18	1.0367e-16	8349.88
1039	MYO10	4651	0.389	up	7.597	6.32836e-18	1.3567e-16	4215.03
1040	SLC30A1	7779	-0.473	dn	-7.582	8.06442e-16	1.49849e-14	1793.82
1041	CD55	1604	0.793	up	7.566	1.81401e-11	2.3967e-10	3604.09
1042	CCL4L2	9560	1.462	up	7.559	6.07995e-08	5.52104e-07	56.8814
1043	MAP3K8	1326	0.494	up	7.551	2.56878e-15	4.57661e-14	1140.45
1044	H2BC5	3017	-0.528	dn	-7.55	1.07945e-14	1.83778e-13	1100.38
1045	DVL1	1855	0.436	up	7.549	1.48695e-16	2.92059e-15	3383.27
1046	CHTF18	63922	0.684	up	7.548	1.61729e-12	2.29495e-11	583.957
1047	PLD1	5337	-0.656	dn	-7.544	7.79249e-13	1.13811e-11	508.68
1048	CBX6	23466	0.406	up	7.544	2.6934e-17	5.52164e-16	4079.01
1049	PLCE1	51196	-1.164	dn	-7.536	4.69163e-09	4.83551e-08	90.9696
1050	NECTIN2	5819	0.376	up	7.525	4.26962e-18	9.2951e-17	6122.21
1051	ANTXR1	84168	-0.498	dn	-7.484	4.50578e-15	7.90245e-14	1669.12
1052	CSF2	1437	1.402	up	7.481	4.84207e-08	4.47156e-07	54.6578
1053	SKIL	6498	-0.397	dn	-7.47	2.52013e-17	5.17271e-16	3873.53
1054	ADGRE5	976	-0.463	dn	-7.465	1.00605e-15	1.84501e-14	2206.21
1055	ACOT11	26027	-0.636	dn	-7.462	6.58571e-13	9.6537e-12	527.705
1056	CYSRT1	375791	0.508	up	7.421	9.88901e-15	1.68927e-13	1848.45
1057	SH3PXD2A	9644	0.427	up	7.415	2.11659e-16	4.09531e-15	3572.92
1058	CREB3L2	64764	0.438	up	7.407	4.05515e-16	7.69613e-15	2084.03
1059	VRK1	7443	0.622	up	7.402	5.8892e-13	8.67038e-12	500.663
1060	SURF4	6836	0.337	up	7.392	5.90541e-19	1.34643e-17	8750.32
1061	TRIM47	91107	-0.45	dn	-7.388	8.47104e-16	1.57059e-14	2040.3
1062	IL1A	3552	-0.498	dn	-7.37	8.67745e-15	1.48787e-13	4093.05
1063	CBL	867	0.371	up	7.364	9.27921e-18	1.96189e-16	3879.21
1064	PLXNA2	5362	-0.379	dn	-7.362	1.62327e-17	3.3606e-16	7928.24
1065	PHLDA2	7262	0.44	up	7.362	5.96648e-16	1.11727e-14	1796.79
1066	ARHGDIA	396	0.36	up	7.357	4.47004e-18	9.69389e-17	8564.14
1067	OAS3	4940	-0.328	dn	-7.355	3.66265e-19	8.53538e-18	56431
1068	EPB41L2	2037	0.456	up	7.349	1.44712e-15	2.61972e-14	2252.07
1069	SETBP1	26040	0.536	up	7.342	4.63643e-14	7.51449e-13	838.584
1070	USP15	9958	-0.41	dn	-7.337	1.3357e-16	2.64196e-15	3417.93
1071	GAREM1	64762	-0.603	dn	-7.336	4.62299e-13	6.86611e-12	728.36
1072	EPHX2	2053	-1.035	dn	-7.323	2.18956e-09	2.33812e-08	122.434
1073	RNF26	79102	0.462	up	7.312	2.42551e-15	4.32592e-14	2029.98
1074	GRAMD1C	54762	-0.969	dn	-7.309	9.66491e-10	1.07706e-08	144.194
1075	ZC3H12A	80149	-0.527	dn	-7.304	4.0508e-14	6.59702e-13	1158.08
1076	CORO1C	23603	0.389	up	7.299	4.79202e-17	9.63658e-16	4647.12
1077	PLSCR1	5359	-0.361	dn	-7.291	7.68866e-18	1.64206e-16	15477.3
1078	NCOA3	8202	-0.397	dn	-7.287	8.51202e-17	1.69557e-15	6644.86
1079	CYB5R3	1727	0.405	up	7.272	1.52055e-16	2.97619e-15	4680.61
1080	NOL4L	140688	0.744	up	7.262	2.42413e-11	3.16563e-10	348.79
1081	AOAH	313	-1.879	dn	-7.23	1.59485e-06	1.20991e-05	25.7348
1082	ATF3	467	-0.469	dn	-7.208	6.25245e-15	1.08642e-13	5659.49
1083	RERE	473	0.455	up	7.203	3.34421e-15	5.92061e-14	2470.79
1084	ALPG	251	-1.422	dn	-7.201	1.25689e-07	1.09536e-06	49.8647
1085	TRIM38	10475	-0.4	dn	-7.2	1.81339e-16	3.5289e-15	3754.14
1086	GGH	8836	0.737	up	7.184	2.94386e-11	3.81481e-10	297.734
1087	PRMT5	10419	0.4	up	7.184	2.01501e-16	3.90774e-15	3900.28
1088	SRA1	10011	0.483	up	7.168	1.47182e-14	2.48078e-13	1145.31
1089	IL18R1	8809	0.74	up	7.161	3.46909e-11	4.45777e-10	305.222
1090	PREX1	57580	1	up	7.161	2.50057e-09	2.64844e-08	130.738
1091	ABLIM1	3983	0.392	up	7.155	1.50994e-16	2.96229e-15	5771
1092	TRA2A	29896	-0.407	dn	-7.152	3.73654e-16	7.11545e-15	3127.58
1093	PITRM1	10531	0.395	up	7.149	1.89123e-16	3.67613e-15	3024.48
1094	CAMK2N1	55450	0.412	up	7.146	5.14342e-16	9.68524e-15	2858
1095	RNF122	79845	1.044	up	7.145	4.55957e-09	4.70514e-08	111.08
1096	KIAA0040	9674	-0.403	dn	-7.139	3.24164e-16	6.19398e-15	6414.98
1097	TEX9	374618	-0.769	dn	-7.136	6.99658e-11	8.75065e-10	248.046
1098	GREB1L	80000	0.557	up	7.128	3.07933e-13	4.65126e-12	667.117
1099	HERPUD1	9709	-0.385	dn	-7.108	1.34981e-16	2.66363e-15	3997.07
1100	SGMS2	166929	0.585	up	7.102	8.72705e-13	1.27043e-11	618.371
1101	SP110	3431	-0.392	dn	-7.101	2.16521e-16	4.18459e-15	8017.71
1102	SIN3A	25942	-0.349	dn	-7.1	1.26277e-17	2.64994e-16	4887.9
1103	DTD1	92675	0.484	up	7.095	2.34227e-14	3.88965e-13	1198.79
1104	PDIA5	10954	0.707	up	7.064	2.59585e-11	3.38202e-10	439.717
1105	STON2	85439	-0.489	dn	-7.048	3.77648e-14	6.16216e-13	1123.56
1106	ZNF318	24149	-0.402	dn	-7.046	5.60831e-16	1.05371e-14	2459.75
1107	DSN1	79980	0.608	up	7.044	2.32029e-12	3.2542e-11	582.678
1108	MCM10	55388	0.805	up	7.042	2.04796e-10	2.44192e-09	266.555
1109	C2CD4A	145741	-2.104	dn	-7.03	6.28866e-06	4.39165e-05	18.7238
1110	PEX11B	8799	-0.553	dn	-7.026	4.60688e-13	6.84822e-12	745.511
1111	STIP1	10963	0.343	up	7.02	1.44536e-17	3.01063e-16	5632.65
1112	ZNFX1	57169	-0.31	dn	-7.006	1.12532e-18	2.52814e-17	24426.5
1113	TMEM37	140738	-2.485	dn	-7	2.23559e-05	0.000143363	13.264
1114	CD24	100133941	0.359	up	6.996	5.35066e-17	1.07344e-15	9157.92
1115	CTH	1491	0.472	up	6.993	2.53697e-14	4.20468e-13	1416.58
1116	CYGB	114757	1.886	up	6.991	2.88866e-06	2.12921e-05	27.7254
1117	VSNL1	7447	-0.408	dn	-6.989	1.13737e-15	2.07456e-14	2404.94
1118	NSMF	26012	0.451	up	6.984	1.04018e-14	1.77271e-13	2552.62
1119	DNMBP	23268	0.44	up	6.964	6.94449e-15	1.19803e-13	2537.21
1120	CARMIL1	55604	-0.484	dn	-6.962	5.05211e-14	8.14127e-13	1096.17
1121	GSDME	1687	0.426	up	6.961	3.53075e-15	6.23125e-14	2009.5
1122	TRIM22	10346	-0.349	dn	-6.951	3.6668e-17	7.40913e-16	18491.9
1123	MMP28	79148	-0.387	dn	-6.951	4.37349e-16	8.26311e-15	7676.93
1124	UNC13D	201294	0.604	up	6.945	3.38276e-12	4.68588e-11	702.719
1125	PLEKHH3	79990	-0.514	dn	-6.944	1.80838e-13	2.77625e-12	1695.06
1126	ANXA8	653145	-0.358	dn	-6.944	7.18719e-17	1.43676e-15	6884.15
1127	LRP8	7804	0.538	up	6.923	4.78334e-13	7.09802e-12	744.565
1128	BEST1	7439	-1.138	dn	-6.922	2.68005e-08	2.54605e-07	88.5759
1129	BTG2	7832	-0.333	dn	-6.917	1.44236e-17	3.0081e-16	6874.51
1130	ZFYVE26	23503	-0.395	dn	-6.914	8.89747e-16	1.64243e-14	2642.2
1131	FOXN1	8456	-1.877	dn	-6.88	3.60854e-06	2.61526e-05	24.273
1132	MAGEF1	64110	0.458	up	6.875	2.7517e-14	4.53385e-13	1442.6
1133	FCGR1A	2209	-1.453	dn	-6.87	3.94339e-07	3.24235e-06	43.1253
1134	MID1	4281	-0.497	dn	-6.868	1.45125e-13	2.25466e-12	1171.53
1135	GAS6	2621	0.411	up	6.863	2.99529e-15	5.31405e-14	4812.67
1136	HMOX1	3162	0.985	up	6.862	6.02282e-09	6.13259e-08	132.666
1137	TNFSF9	8744	-0.805	dn	-6.861	4.29738e-10	4.95327e-09	222.721
1138	ADAM9	8754	0.377	up	6.854	4.5635e-16	8.61246e-15	4487.84
1139	SMURF1	57154	0.366	up	6.847	2.40076e-16	4.62394e-15	3716.56
1140	KIAA0513	9764	-0.712	dn	-6.839	7.89212e-11	9.827e-10	350.331
1141	IFITM10	402778	-0.885	dn	-6.837	1.70321e-09	1.85158e-08	196.673
1142	FKBP1A	2280	0.324	up	6.835	1.31494e-17	2.74915e-16	9810.53
1143	JAK1	3716	-0.357	dn	-6.827	1.528e-16	2.98731e-15	5463.84
1144	EPHA2	1969	-0.451	dn	-6.812	2.91341e-14	4.79094e-13	2439.9
1145	C3AR1	719	-1.745	dn	-6.796	2.43113e-06	1.81015e-05	30.2063
1146	GALNT3	2591	0.4	up	6.789	2.66479e-15	4.73766e-14	4404.24
1147	CRABP2	1382	0.568	up	6.784	2.62638e-12	3.67128e-11	693.486
1148	IRAK2	3656	-0.473	dn	-6.782	9.00121e-14	1.41668e-12	1168.98
1149	IFNL2	282616	-1.152	dn	-6.779	4.8839e-08	4.50772e-07	83.549
1150	SERTAD1	29950	-0.546	dn	-6.776	1.36699e-12	1.95457e-11	698.877
1151	CLK3	1198	0.401	up	6.765	3.27211e-15	5.79906e-14	2941.94
1152	TSPAN13	27075	-0.534	dn	-6.765	9.73906e-13	1.40442e-11	735.542
1153	DBF4	10926	0.566	up	6.764	2.73895e-12	3.81598e-11	625.44
1154	DPYSL2	1808	-0.658	dn	-6.761	3.33707e-11	4.30123e-10	437.294
1155	TSPYL2	64061	0.459	up	6.761	5.63187e-14	9.01527e-13	1348.58
1156	SUSD6	9766	-0.381	dn	-6.753	1.14037e-15	2.07778e-14	2897.27
1157	NPAS2	4862	1.362	up	6.742	3.04451e-07	2.54166e-06	56.4744
1158	ZBP1	81030	-0.886	dn	-6.734	2.56493e-09	2.7115e-08	163.858
1159	RAB7B	338382	-1.553	dn	-6.732	1.05166e-06	8.16177e-06	38.6041
1160	RGL3	57139	0.685	up	6.718	7.54617e-11	9.42405e-10	330.585
1161	MAD2L1	4085	0.723	up	6.703	1.80333e-10	2.16092e-09	295.008
1162	NUTF2	10204	0.444	up	6.692	4.36172e-14	7.08286e-13	1796.88
1163	OPTN	10133	-0.341	dn	-6.69	1.34492e-16	2.65708e-15	19162.2
1164	WDR62	284403	0.847	up	6.685	1.72906e-09	1.87485e-08	189.519
1165	CASP1	834	-0.392	dn	-6.682	3.42989e-15	6.06595e-14	2315.53
1166	ETV4	2118	0.504	up	6.68	5.36415e-13	7.94592e-12	1539.22
1167	FRAS1	80144	0.506	up	6.674	5.97036e-13	8.78221e-12	1159.77
1168	RFX5	5993	-0.381	dn	-6.673	1.95133e-15	3.49129e-14	4523.84
1169	HYOU1	10525	0.338	up	6.671	1.2448e-16	2.46506e-15	9043.9
1170	TNIK	23043	-0.558	dn	-6.661	3.63279e-12	5.02397e-11	811.08
1171	HLA-DQB1	3119	-0.4	dn	-6.655	6.3164e-15	1.09528e-13	2650.88
1172	IL13RA2	3598	1.97	up	6.641	9.04751e-06	6.16689e-05	22.2718
1173	NEURL1B	54492	-0.969	dn	-6.634	1.11781e-08	1.10226e-07	139.806
1174	SLURP2	432355	-1.981	dn	-6.631	9.64711e-06	6.54468e-05	20.7508
1175	APOL2	23780	-0.359	dn	-6.627	6.94559e-16	1.29918e-14	4422.56
1176	GPATCH2L	55668	0.448	up	6.618	8.09978e-14	1.27719e-12	1329.69
1177	H3C10	8357	-1.096	dn	-6.608	4.94235e-08	4.55918e-07	86.7407
1178	HLA-DPA1	3113	-0.408	dn	-6.601	1.35418e-14	2.28936e-13	2658.58
1179	RIN2	54453	-0.346	dn	-6.582	4.06824e-16	7.71228e-15	4016.31
1180	FAM222A	84915	0.934	up	6.571	9.05642e-09	9.03607e-08	141.659
1181	TMEM131L	23240	-0.622	dn	-6.567	3.43769e-11	4.42416e-10	421.517
1182	GABRP	2568	0.841	up	6.551	2.66132e-09	2.80636e-08	180.655
1183	SLC25A28	81894	-0.356	dn	-6.551	9.6962e-16	1.78013e-14	4444.11
1184	TRAPPC6A	79090	-0.958	dn	-6.543	1.35496e-08	1.3268e-07	123.398
1185	RTKN	6242	0.382	up	6.541	4.93652e-15	8.63098e-14	3028.96
1186	CPNE2	221184	0.453	up	6.541	1.5899e-13	2.45648e-12	1262.28
1187	BTN3A3	10384	-0.396	dn	-6.536	1.09975e-14	1.87046e-13	2422.23
1188	UBR2	23304	-0.404	dn	-6.534	1.68384e-14	2.82404e-13	2580.3
1189	ATP13A2	23400	0.462	up	6.525	2.54109e-13	3.85204e-12	2053.36
1190	MYOF	26509	0.305	up	6.523	3.03703e-17	6.1885e-16	49431.2
1191	SAMD4B	55095	0.406	up	6.512	2.14225e-14	3.57507e-13	2307.65
1192	CRYBG1	202	-0.346	dn	-6.494	7.56447e-16	1.41025e-14	8534.89
1193	EXOSC8	11340	0.454	up	6.49	2.24098e-13	3.40937e-12	1153.88
1194	RAB27B	5874	-0.435	dn	-6.489	9.88815e-14	1.55193e-12	2697.62
1195	CDA	978	0.471	up	6.471	4.98187e-13	7.38613e-12	1132.84
1196	IVL	3713	0.768	up	6.471	1.11822e-09	1.23878e-08	221.44
1197	PCGF5	84333	-0.441	dn	-6.471	1.43671e-13	2.23571e-12	2914.66
1198	CMTR1	23070	-0.344	dn	-6.469	7.91705e-16	1.47273e-14	4871.4
1199	ARL14	80117	-0.56	dn	-6.46	1.08028e-11	1.45e-10	584.728
1200	ARHGEF39	84904	0.897	up	6.446	8.8518e-09	8.8476e-08	149.469
1201	INA	9118	-0.624	dn	-6.443	6.50658e-11	8.162e-10	403.042
1202	DNAJC15	29103	-0.456	dn	-6.44	3.25429e-13	4.91113e-12	1372.77
1203	PLPPR2	64748	0.822	up	6.44	3.0783e-09	3.2239e-08	181.403
1204	AXL	558	0.494	up	6.43	1.48428e-12	2.11511e-11	1563.2
1205	ATP1A1	476	-0.324	dn	-6.428	2.65799e-16	5.0961e-15	10220.4
1206	IFI16	3428	-0.381	dn	-6.427	9.85514e-15	1.68637e-13	23397.1
1207	NBN	4683	-0.406	dn	-6.424	3.73465e-14	6.10572e-13	2904.33
1208	LRAT	9227	-0.96	dn	-6.423	2.12872e-08	2.0372e-07	129.364
1209	HLA-DOA	3111	-0.706	dn	-6.416	4.47131e-10	5.13897e-09	340.497
1210	TMBIM1	64114	0.322	up	6.415	2.53344e-16	4.86836e-15	17079.2
1211	OCIAD2	132299	0.458	up	6.409	4.22629e-13	6.31027e-12	1093.65
1212	STMN3	50861	-0.452	dn	-6.403	3.43304e-13	5.17163e-12	1857.26
1213	DTX3L	151636	-0.318	dn	-6.402	2.0729e-16	4.01538e-15	25359.9
1214	RETREG1	54463	-0.977	dn	-6.381	3.00775e-08	2.84934e-07	110.742
1215	CASK	8573	-0.405	dn	-6.379	4.72108e-14	7.63701e-13	2145.2
1216	PRDX5	25824	0.333	up	6.375	7.3684e-16	1.37522e-14	8679.42
1217	DAB2IP	153090	-0.337	dn	-6.363	1.0527e-15	1.92428e-14	13329.9
1218	SAPCD2	89958	0.426	up	6.361	1.42525e-13	2.22038e-12	1679.64
1219	KLC3	147700	0.589	up	6.358	4.04154e-11	5.17366e-10	602.907
1220	NID1	4811	0.528	up	6.349	7.25472e-12	9.8552e-11	991.277
1221	KCNG1	3755	0.834	up	6.341	5.42964e-09	5.55542e-08	189.132
1222	SOX7	83595	-0.455	dn	-6.332	5.86185e-13	8.6452e-12	1358.56
1223	TYRO3	7301	0.648	up	6.322	2.01001e-10	2.39836e-09	466.475
1224	RTN4	57142	0.339	up	6.322	1.60279e-15	2.88914e-14	8830.79
1225	BCORL1	63035	0.641	up	6.313	1.79148e-10	2.14824e-09	382.303
1226	COL27A1	85301	0.466	up	6.311	1.02071e-12	1.47065e-11	1814.1
1227	RIPOR1	79567	0.396	up	6.31	4.65834e-14	7.54275e-13	2652.74
1228	ABTB1	80325	0.607	up	6.3	8.48243e-11	1.05155e-09	575.742
1229	ARMC5	79798	-0.548	dn	-6.289	1.82172e-11	2.40502e-10	596.179
1230	CRIP2	1397	-0.398	dn	-6.286	6.00544e-14	9.59506e-13	3898.94
1231	CAT	847	-0.488	dn	-6.281	2.72621e-12	3.80137e-11	894.503
1232	ZFP36	7538	0.372	up	6.276	1.61548e-14	2.71478e-13	2589.14
1233	DOCK5	80005	0.352	up	6.273	5.13536e-15	8.96005e-14	4658.49
1234	EHF	26298	0.366	up	6.272	1.18124e-14	2.001e-13	6437.43
1235	CHD9	80205	-0.396	dn	-6.271	5.94097e-14	9.50105e-13	2427.45
1236	NCAPD3	23310	0.465	up	6.262	1.29696e-12	1.856e-11	1001.35
1237	CAD	790	0.426	up	6.255	2.70304e-13	4.0902e-12	1401.24
1238	INSIG1	3638	-0.52	dn	-6.252	9.34641e-12	1.26154e-10	703.397
1239	GNAI1	2770	0.592	up	6.241	7.7034e-11	9.60619e-10	464.206
1240	RNF217	154214	-0.433	dn	-6.237	4.09246e-13	6.12128e-12	1689.83
1241	OLFML2A	169611	-0.914	dn	-6.231	2.43176e-08	2.31539e-07	166.782
1242	KRT6A	3853	0.387	up	6.23	4.88133e-14	7.87359e-13	138711

## Sheet: TI vs EFE-H
DEG list in EFE-H (vs. TI)
No	Gene	Entrez	logFC	Direction	Score	p value	FDR	baseMean
1	CYP1A1	1543	7.687	up	345.999	0	0	4989.77
2	CYP1B1	1545	2.933	up	181.274	0	0	11439.8
3	ALDH1A3	220	1.949	up	91.041	0	0	21995.3
4	B4GALT4	8702	1.929	up	81.296	0	0	3408.75
5	ST3GAL3	6487	2.291	up	72.073	0	0	1354.32
6	HAS3	3038	1.951	up	66.95	0	0	6147.74
7	NEBL	10529	-2.231	dn	-65.473	0	0	869.83
8	STOML1	9399	-1.937	dn	-62.745	0	0	1407.85
9	CEACAM5	1048	1.878	up	62.461	0	0	3991.02
10	TXNIP	10628	-1.573	dn	-61.602	0	0	33247.7
11	KRT1	3848	-3.453	dn	-60.012	0	0	223.881
12	MMP13	4322	-1.859	dn	-59.685	0	0	1746.35
13	IFIT1	3434	-1.622	dn	-57.215	0	0	21505
14	SH3RF2	153769	-1.672	dn	-55.367	0	0	2079.28
15	PLAU	5328	1.465	up	55.264	0	0	22408.5
16	SPRR1A	6698	2.623	up	53.912	0	0	280.491
17	ADGRF1	266977	1.672	up	53.796	0	0	3073.12
18	SEMA7A	8482	1.852	up	51.223	0	0	1394.18
19	RGMA	56963	2.34	up	48.954	0	0	339.42
20	DHRS2	10202	-2.366	dn	-46.919	0	0	410.04
21	RHCG	51458	2.388	up	46.454	0	0	653.568
22	MX2	4600	-1.484	dn	-46.201	0	0	12405.5
23	TNFRSF11B	4982	-2.196	dn	-45.628	0	0	382.735
24	CLDN4	1364	1.861	up	45.024	0	0	12327.5
25	CEACAM6	4680	1.701	up	44.149	0	0	1683.58
26	HSD17B2	3294	1.913	up	44.106	0	0	535.314
27	COL5A3	50509	-2.392	dn	-42.732	0	0	250.275
28	KPNA7	402569	2.297	up	42.588	0	0	255.221
29	CLMN	79789	1.585	up	42.302	0	0	1436.65
30	SPRR1B	6699	1.624	up	42.151	0	0	2383.22
31	CTSL	1514	1.427	up	40.041	0	0	2367.4
32	A2ML1	144568	2.372	up	39.903	0	1.12104e-44	226.998
33	GALNT5	11227	1.301	up	38.294	0	0	4848.77
34	MMP9	4318	1.739	up	37.989	0	0	2145.65
35	ALDH3B2	222	-2.369	dn	-37.965	2.66247e-44	7.94536e-42	246.527
36	EGR1	1958	-1.403	dn	-37.732	0	0	6946.26
37	SERPINB2	5055	1.404	up	37.465	0	0	101565
38	GZMB	3002	4.772	up	36.435	1.00851e-26	9.66492e-25	57.6505
39	IFIT2	3433	-1.375	dn	-36.072	0	0	61968.2
40	ID4	3400	-1.985	dn	-35.58	1.4013e-45	3.51726e-43	340.124
41	TCIM	56892	-3.239	dn	-35.46	4.12188e-33	6.64534e-31	114.772
42	WNT4	54361	-1.588	dn	-35.223	0	0	1136.19
43	MX1	4599	-1.147	dn	-34.96	0	0	27705.1
44	CYP26B1	56603	1.397	up	34.891	0	0	1976.81
45	NDRG1	10397	1.195	up	34.795	0	0	9382.45
46	USP18	11274	-1.294	dn	-34.077	0	0	3490.77
47	CCNA1	8900	-1.971	dn	-33.629	1.20372e-42	3.30858e-40	476.545
48	ADAMTS1	9510	-1.598	dn	-31.992	1.4013e-45	2.66247e-43	527.89
49	APOBEC3A	200315	1.643	up	31.991	5.60519e-45	1.71099e-42	2040.59
50	SERPINB7	8710	1.3	up	31.795	0	0	3236.55
51	GNG4	2786	2.094	up	31.687	5.88523e-38	1.3157e-35	221.074
52	AKAP12	9590	2.33	up	31.673	2.11378e-35	3.85236e-33	157.795
53	PTTG1	9232	1.443	up	31.376	0	4.2039e-45	991.523
54	ENO2	2026	1.863	up	31.113	5.50727e-40	1.31915e-37	315.203
55	LIPH	200879	1.416	up	30.476	0	5.1848e-44	1334.94
56	SCGB1A1	7356	1.744	up	30.387	1.77898e-40	4.38649e-38	344.672
57	THSD1	55901	-1.328	dn	-29.57	0	4.06377e-44	1249.97
58	OSBP2	23762	1.431	up	29.452	3.36312e-44	9.96323e-42	1346.4
59	INHBE	83729	-2.351	dn	-29.406	5.60509e-32	8.24391e-30	143.566
60	LY6K	54742	1.841	up	29.377	2.09902e-37	4.57068e-35	305.895
61	PTGS2	5743	1.566	up	29.315	1.98116e-41	5.11064e-39	1942.06
62	RSAD2	91543	-1.169	dn	-28.908	0	0	13116.2
63	IGFBP3	3486	1.033	up	28.64	0	0	34293.1
64	SLC5A1	6523	1.88	up	28.616	1.14361e-35	2.15448e-33	275.991
65	WNT7B	7477	1.49	up	28.482	3.23167e-41	8.20984e-39	940.575
66	TIPARP	25976	1.34	up	28.309	8.26766e-44	2.38333e-41	4960.92
67	MYC	4609	-1.147	dn	-28.009	0	2.8026e-45	7827.18
68	DENND2C	163259	1.24	up	27.676	9.80909e-45	2.93992e-42	2150.9
69	TRIB3	57761	-1.28	dn	-27.454	2.2701e-43	6.34858e-41	6498.21
70	APOBEC3B	9582	1.143	up	27.446	0	3.92364e-44	2048.71
71	CCL17	6361	-1.814	dn	-27.443	1.40873e-34	2.43507e-32	502.232
72	PLAUR	5329	1.132	up	27.395	0	2.66247e-44	5422.76
73	AGR2	10551	-2.168	dn	-27.233	1.61791e-30	2.13603e-28	154.913
74	ANXA10	11199	2.651	up	27.181	9.37731e-27	9.0884e-25	81.7525
75	MBOAT2	129642	1.184	up	26.574	9.80909e-44	2.79909e-41	2739.84
76	MSC	9242	-1.507	dn	-26.297	6.85508e-37	1.43674e-34	557.502
77	EGR2	1959	-2.25	dn	-25.973	4.88332e-28	5.3168e-26	156.653
78	GCNT3	9245	1.836	up	25.836	9.72205e-32	1.40526e-29	255.006
79	H2BC6	8344	-2.026	dn	-25.835	8.67733e-30	1.10222e-27	169.609
80	C1orf68	100129271	-1.792	dn	-25.421	1.42546e-31	2.02548e-29	226.872
81	TFPI2	7980	1.384	up	25.352	3.53838e-37	7.60616e-35	964.725
82	FA2H	79152	1.931	up	25.295	6.74108e-30	8.69443e-28	215.012
83	IL1RL1	9173	1.609	up	25.234	1.59196e-33	2.5915e-31	1242.6
84	SYT14	255928	1.643	up	25.214	4.85242e-33	7.74862e-31	795.246
85	DDX58	23586	-1.193	dn	-25.155	1.59937e-40	4.00248e-38	11405.6
86	TNFRSF1B	7133	1.458	up	25.028	2.36663e-35	4.22141e-33	608.132
87	GAS2L2	246176	-3.233	dn	-24.759	6.26668e-21	3.71284e-19	58.5405
88	IFI44L	10964	-1.081	dn	-24.701	3.42197e-42	9.25566e-40	4512.01
89	HMOX1	3162	1.994	up	24.675	2.28046e-28	2.54909e-26	196.627
90	S1PR3	1903	1.766	up	24.659	1.20177e-30	1.625e-28	250.964
91	LFNG	3955	-2.23	dn	-24.542	3.19194e-26	2.97329e-24	144.935
92	CDC20	991	1.069	up	24.234	1.8521e-41	4.85204e-39	2734.7
93	IRS1	3667	-1.153	dn	-24.194	2.17589e-39	5.06709e-37	1637.92
94	IFIT3	3437	-1.048	dn	-24.001	1.79562e-41	4.77887e-39	54663.1
95	DHRS9	10170	5.139	up	23.869	6.1417e-15	2.12243e-13	31.6314
96	ALOX15B	247	1.758	up	23.849	1.92323e-29	2.37108e-27	260.958
97	H2AC6	8334	-1.064	dn	-23.593	3.65299e-40	8.87678e-38	2656.48
98	TMCC3	57458	1.074	up	23.251	3.60267e-39	8.27479e-37	4274.58
99	KIF20A	10112	1.188	up	22.954	4.35957e-36	8.70201e-34	1275.69
100	PC	5091	1.362	up	22.934	5.34657e-33	8.45716e-31	569.786
101	KIAA1217	56243	-1.184	dn	-22.899	4.70152e-36	9.27416e-34	3129.82
102	H3C4	8351	-2.283	dn	-22.845	1.42893e-23	1.03718e-21	101.25
103	FOS	2353	-1.398	dn	-22.693	5.21715e-32	7.74123e-30	439.639
104	BCL2A1	597	2.041	up	22.681	4.35804e-25	3.7092e-23	122.869
105	GMPR	2766	-2.758	dn	-22.681	1.03352e-20	6.05913e-19	74.4548
106	DKK1	22943	-1.046	dn	-22.654	1.59029e-38	3.60329e-36	2890.13
107	CCNB2	9133	1.163	up	22.465	1.39432e-35	2.56907e-33	1855.34
108	EMP1	2012	0.98	up	22.419	1.19435e-39	2.82052e-37	25031.6
109	ZBTB7C	201501	-2.141	dn	-22.412	5.76845e-24	4.3372e-22	137.782
110	CHI3L2	1117	-2.482	dn	-22.253	1.28792e-21	8.02771e-20	85.4934
111	PRR11	55771	1.213	up	22.243	3.48533e-34	5.96311e-32	850.017
112	ZPLD1	131368	2.625	up	22.107	1.09325e-20	6.38695e-19	61.6818
113	STARD5	80765	-1.12	dn	-22.102	1.06547e-35	2.03009e-33	1742.41
114	H2BC21	8349	-1.083	dn	-21.968	3.38386e-36	6.91916e-34	1776.33
115	SLC1A3	6507	-1.254	dn	-21.849	1.07555e-32	1.6854e-30	605.072
116	PXYLP1	92370	2.05	up	21.79	9.05811e-24	6.66128e-22	127.58
117	PIM1	5292	1.113	up	21.675	5.96883e-35	1.05347e-32	2974.66
118	TNFSF10	8743	-1.015	dn	-21.592	6.48953e-37	1.37734e-34	14638.6
119	CXCL9	4283	1.156	up	21.5	9.50057e-34	1.57719e-31	35744.3
120	CCNB1	891	1.087	up	21.401	6.55909e-35	1.14559e-32	3290.28
121	DLGAP5	9787	1.215	up	21.356	2.12259e-32	3.2354e-30	1457.29
122	RNF144B	255488	-1.038	dn	-21.355	7.25376e-36	1.41423e-33	1740.29
123	KCTD12	115207	-0.99	dn	-21.304	7.21653e-37	1.49382e-34	3362.71
124	DISP2	85455	-1.399	dn	-21.275	1.91876e-29	2.37108e-27	510.713
125	CFB	629	-0.936	dn	-21.003	1.55462e-37	3.42979e-35	27167.4
126	MACC1	346389	1.004	up	20.997	7.43343e-36	1.4326e-33	4169.03
127	WNT10A	80326	-1.262	dn	-20.995	6.25461e-31	8.59599e-29	2854.73
128	CCNA2	890	1.179	up	20.984	2.70226e-32	4.04543e-30	848.117
129	TMEM45B	120224	1.198	up	20.944	6.94174e-32	1.01211e-29	845.371
130	SPOCD1	90853	1.401	up	20.842	1.19698e-28	1.34697e-26	330.526
131	MYEOV	26579	1.381	up	20.799	7.72036e-29	8.9274e-27	612.28
132	TUBA1C	84790	-0.996	dn	-20.705	2.1528e-35	3.88128e-33	4678.24
133	ELK3	2004	1.05	up	20.682	3.70418e-34	6.2108e-32	2777.63
134	LAMC2	3918	0.977	up	20.626	1.16253e-35	2.16579e-33	86607.9
135	PTPRH	5794	1.731	up	20.626	1.09588e-24	8.91969e-23	192.387
136	ARRDC4	91947	-1.038	dn	-20.569	3.60869e-34	6.11181e-32	1847.4
137	CEP55	55165	1.113	up	20.52	1.45212e-32	2.25442e-30	2234.66
138	GPAT3	84803	1.404	up	20.489	5.46142e-28	5.90785e-26	361.35
139	TACSTD2	4070	0.941	up	20.453	3.84906e-36	7.77557e-34	40214.4
140	H2BC18	440689	-1.768	dn	-20.406	5.02976e-24	3.85086e-22	175.408
141	TRANK1	9881	-1.098	dn	-20.34	1.7689e-32	2.72102e-30	3531.86
142	PANX2	56666	1.393	up	20.329	7.54164e-28	8.10581e-26	439.629
143	RASGRP3	25780	-1.513	dn	-20.2	3.38249e-26	3.11617e-24	326.643
144	ZBED2	79413	1.089	up	20.19	2.42534e-32	3.66357e-30	2603.54
145	ECM2	1842	-1.398	dn	-20.185	1.5642e-27	1.63918e-25	428
146	FLG	2312	1.426	up	20.051	5.92078e-27	5.94453e-25	432.593
147	LOXL2	4017	1.285	up	20.044	8.38589e-29	9.63056e-27	458.828
148	SLC38A2	54407	-1.005	dn	-20.001	1.19436e-33	1.96332e-31	24989.7
149	SLC39A8	64116	-1.485	dn	-19.902	5.16798e-26	4.65869e-24	306.529
150	CRABP2	1382	1.258	up	19.887	6.63961e-29	7.83988e-27	839.815
151	KRT23	25984	1.353	up	19.845	1.64537e-27	1.71354e-25	1053.35
152	CAND2	23066	1.676	up	19.824	5.87695e-24	4.39905e-22	183.566
153	GPR153	387509	1.123	up	19.653	1.26738e-30	1.70002e-28	1596.47
154	PADI1	29943	1.608	up	19.627	2.74746e-24	2.14263e-22	230.363
155	HERC5	51191	-1.127	dn	-19.481	3.27563e-30	4.29082e-28	1563.49
156	HSH2D	84941	-1.146	dn	-19.47	7.27085e-30	9.30614e-28	1158.3
157	SPTSSB	165679	-1.556	dn	-19.393	2.0006e-24	1.57484e-22	238.161
158	RNF43	54894	-1.125	dn	-19.336	5.89878e-30	7.66705e-28	805.763
159	NPC2	10577	1.012	up	19.105	1.41095e-31	2.022e-29	1462.55
160	TNC	3371	-1.121	dn	-19.079	1.63998e-29	2.05205e-27	970.685
161	GABRP	2568	1.513	up	19.029	2.85286e-24	2.21453e-22	220.961
162	CYP4F11	57834	1.143	up	19.015	5.0838e-29	6.0454e-27	727.774
163	TNFSF14	8740	-1.558	dn	-18.93	1.15383e-23	8.44818e-22	232.983
164	PNPT1	87178	-1.027	dn	-18.872	8.68394e-31	1.18377e-28	3021.13
165	RPL23	9349	0.995	up	18.825	2.54116e-31	3.58047e-29	5734.94
166	VAV3	10451	-1.685	dn	-18.809	2.49379e-22	1.6527e-20	243.644
167	PBK	55872	1.262	up	18.67	1.33653e-26	1.26608e-24	479.57
168	PRSS3	5646	1.452	up	18.42	6.63279e-24	4.94276e-22	275.423
169	ZNF185	7739	0.961	up	18.402	4.16223e-31	5.76761e-29	1718.62
170	DOP1A	23033	-1.295	dn	-18.372	1.24316e-25	1.09131e-23	863.538
171	C15orf48	84419	1.161	up	18.294	2.44366e-27	2.49835e-25	984.353
172	DCBLD1	285761	-1.112	dn	-18.271	4.62852e-28	5.07232e-26	746.076
173	JAG1	182	-0.941	dn	-18.266	3.13481e-31	4.38011e-29	5503.65
174	SNAI2	6591	-1.063	dn	-18.207	9.36501e-29	1.06818e-26	2113.27
175	LCN2	3934	0.95	up	18.043	1.48961e-30	1.98225e-28	2234.42
176	LHFPL2	10184	0.999	up	17.914	2.61437e-29	3.17646e-27	1680.91
177	MAGEE1	57692	1.569	up	17.883	6.5252e-22	4.16e-20	185.6
178	SLC26A9	115019	1.179	up	17.88	2.74383e-26	2.57015e-24	536.493
179	ITPKC	80271	1.056	up	17.864	3.51885e-28	3.90732e-26	4070
180	PITPNC1	26207	1.28	up	17.793	8.69556e-25	7.18219e-23	411.068
181	POLR1A	25885	-1	dn	-17.71	7.31923e-29	8.52233e-27	1123.52
182	TUBB3	10381	-0.981	dn	-17.656	4.18172e-29	5.0082e-27	1531.99
183	KRT81	3887	0.967	up	17.643	2.39429e-29	2.9303e-27	2989.74
184	CCL8	6355	-1.308	dn	-17.524	5.62751e-24	4.25029e-22	396.509
185	MAP3K8	1326	0.973	up	17.377	1.14872e-28	1.30139e-26	1243.1
186	PFKFB3	5209	-0.945	dn	-17.349	3.78412e-29	4.56463e-27	1956.99
187	NCCRP1	342897	1.806	up	17.333	2.8919e-19	1.49195e-17	122.079
188	PLAT	5327	1.083	up	17.306	1.27282e-26	1.21258e-24	641.126
189	BUB1	699	1.078	up	17.116	2.51572e-26	2.36972e-24	1443.12
190	RNASE4	6038	1.786	up	17.045	5.37827e-19	2.69992e-17	112.633
191	SPAG5	10615	0.954	up	16.963	3.81607e-28	4.20948e-26	1515.15
192	FAM110C	642273	1.022	up	16.931	7.27324e-27	7.17355e-25	1685.29
193	H2AC7	3013	-2.038	dn	-16.916	2.57757e-17	1.0969e-15	94.9837
194	VEGFA	7422	-0.908	dn	-16.878	7.25259e-29	8.50379e-27	13302.3
195	PLA2G4A	5321	1.885	up	16.774	5.39666e-18	2.41941e-16	98.543
196	TNS3	64759	-0.948	dn	-16.765	7.73386e-28	8.25947e-26	3688.73
197	UGCG	7357	0.977	up	16.746	2.89232e-27	2.93912e-25	4162.53
198	HMCN2	256158	1.181	up	16.738	3.90475e-24	3.00325e-22	763.839
199	XDH	7498	-0.851	dn	-16.694	1.1286e-29	1.4228e-27	3232.11
200	PTGS1	5742	1.218	up	16.615	1.91658e-23	1.38514e-21	663.6
201	PRR9	574414	1.856	up	16.54	7.4899e-18	3.29615e-16	93.8181
202	H4C8	8365	-1.349	dn	-16.51	8.60222e-22	5.42231e-20	344.809
203	TMC1	117531	2.53	up	16.463	1.27071e-14	4.19409e-13	44.5557
204	VAT1	10493	1.083	up	16.309	1.1217e-24	9.04211e-23	1983.06
205	NRG1	3084	-1.061	dn	-16.238	7.32459e-25	6.11002e-23	6553.75
206	H2BC4	8347	-1.21	dn	-16.176	9.41658e-23	6.4444e-21	375.573
207	LPCAT4	254531	0.932	up	16.173	7.10386e-27	7.04796e-25	7490.33
208	ITGB7	3695	1.044	up	16.149	6.06366e-25	5.08347e-23	735.395
209	C4B	721	-2.034	dn	-16.049	3.13396e-16	1.21637e-14	81.2852
210	ADAM19	8728	1.044	up	16.029	1.04433e-24	8.54162e-23	1822.41
211	SLC6A14	11254	1.167	up	16.026	5.23216e-23	3.64015e-21	493.27
212	TP63	8626	-0.887	dn	-15.99	2.44327e-27	2.49835e-25	12479.3
213	RPL24	6152	0.872	up	15.966	1.38402e-27	1.45948e-25	3440.42
214	FCGR1A	2209	-3.222	dn	-15.96	4.01269e-12	1.02562e-10	30.9438
215	SLC37A2	219855	0.987	up	15.949	1.90405e-25	1.64563e-23	2080.93
216	MSANTD3	91283	0.973	up	15.93	1.2178e-25	1.07467e-23	1513.71
217	AEN	64782	-1.168	dn	-15.927	8.16e-23	5.60733e-21	642.266
218	GGH	8836	1.242	up	15.925	6.16003e-22	3.94219e-20	333.156
219	ADGRA3	166647	1.071	up	15.88	5.08762e-24	3.87746e-22	556.341
220	CDC42EP3	10602	-0.946	dn	-15.774	8.83307e-26	7.8362e-24	1289.31
221	SERPINB13	5275	0.882	up	15.715	7.79495e-27	7.64315e-25	20225.7
222	LTBP3	4054	0.877	up	15.693	6.96637e-27	6.95269e-25	3343.99
223	PCDH7	5099	-1.056	dn	-15.653	8.53015e-24	6.30066e-22	596.255
224	GPSM2	29899	1.055	up	15.647	8.4512e-24	6.26997e-22	658.804
225	CKS2	1164	0.911	up	15.646	3.88467e-26	3.5399e-24	1958.22
226	KLHDC7B	113730	-1.111	dn	-15.543	7.82455e-23	5.39894e-21	7763.39
227	RPL23A	6147	0.831	up	15.485	2.34676e-27	2.4289e-25	4663.83
228	CLCA2	9635	-1.131	dn	-15.463	1.99697e-22	1.3287e-20	540.17
229	PDP1	54704	-0.905	dn	-15.455	7.7273e-26	6.89169e-24	5138.91
230	ENKUR	219670	1.733	up	15.376	5.26207e-17	2.21125e-15	115.895
231	PRNP	5621	0.848	up	15.359	1.00874e-26	9.66492e-25	45512.3
232	C1orf21	81563	0.974	up	15.347	1.96452e-24	1.55373e-22	838.887
233	IFIH1	64135	-0.951	dn	-15.323	9.27878e-25	7.62634e-23	16675.3
234	EPGN	255324	1.843	up	15.319	2.75529e-16	1.07687e-14	102.275
235	ARNT2	9915	1.577	up	15.298	6.29697e-18	2.78579e-16	132.741
236	LRAT	9227	-1.855	dn	-15.257	3.87235e-16	1.49259e-14	96.6389
237	KIF2C	11004	0.903	up	15.246	1.9882e-25	1.70955e-23	1253.84
238	TXN	7295	0.936	up	15.165	1.10794e-24	8.97435e-23	9149.55
239	ISG15	9636	-0.887	dn	-15.125	1.84736e-25	1.6049e-23	20694.5
240	ABCG2	9429	1.188	up	15.1	4.32516e-21	2.58078e-19	364.673
241	ANXA8	653145	-0.806	dn	-15.088	5.52885e-27	5.58447e-25	5385.49
242	RBM3	5935	-0.919	dn	-15.086	8.29366e-25	6.88415e-23	2294.59
243	CX3CL1	6376	-2.052	dn	-15.081	6.17354e-15	2.12243e-13	78.8296
244	STC2	8614	-0.944	dn	-15.064	2.43554e-24	1.90826e-22	5552.58
245	NPC1	4864	0.842	up	15.046	3.8116e-26	3.4923e-24	3741.26
246	PTPRB	5787	-1.069	dn	-15.043	1.91053e-22	1.27625e-20	1011.59
247	PRODH	5625	-2.08	dn	-15.011	1.00241e-14	3.3682e-13	69.7713
248	PIR	8544	0.921	up	14.971	1.56418e-24	1.25487e-22	1247.47
249	ATP2B4	493	0.894	up	14.953	5.80086e-25	4.88759e-23	8859.21
250	UGT1A6	54578	1.004	up	14.928	3.91832e-23	2.76044e-21	1139.22
251	NES	10763	1.97	up	14.88	4.57497e-15	1.60143e-13	86.7034
252	JAG2	3714	-0.977	dn	-14.802	2.7651e-23	1.97287e-21	2445.18
253	HSPA8	3312	0.813	up	14.773	4.05291e-26	3.67325e-24	9927.9
254	EDNRA	1909	1.424	up	14.767	2.75828e-18	1.28467e-16	232.131
255	MPRIP	23164	0.778	up	14.733	8.96955e-27	8.74375e-25	19576
256	GLI1	2735	-1.946	dn	-14.686	6.18002e-15	2.12243e-13	79.4568
257	PRC1	9055	0.796	up	14.656	3.30469e-26	3.06131e-24	2897.35
258	IQGAP3	128239	0.959	up	14.654	2.90877e-23	2.05786e-21	1558.89
259	GPRC5A	9052	0.729	up	14.647	1.05303e-27	1.11748e-25	31590.3
260	NQO1	1728	0.806	up	14.646	5.6369e-26	5.05422e-24	4062.77
261	SOX18	54345	-3.536	dn	-14.632	2.62243e-10	5.2659e-09	23.7892
262	THBS1	7057	-0.815	dn	-14.572	1.2612e-25	1.10139e-23	22359.1
263	CADM1	23705	1.276	up	14.461	4.38461e-19	2.22778e-17	226.143
264	HBEGF	1839	-0.946	dn	-14.437	5.02682e-23	3.51186e-21	5412.64
265	H2AC11	8969	-1.237	dn	-14.422	2.14066e-19	1.12164e-17	262.676
266	SIDT1	54847	-1.349	dn	-14.335	3.17493e-18	1.4665e-16	192.943
267	IFI27	3429	-0.99	dn	-14.295	4.35462e-22	2.84101e-20	10777.6
268	PXK	54899	-1.086	dn	-14.256	9.36284e-21	5.5277e-19	569.506
269	ERRFI1	54206	-0.95	dn	-14.237	1.47319e-22	9.92007e-21	3337.28
270	CPNE2	221184	0.858	up	14.198	5.49391e-24	4.16816e-22	1328.38
271	GALNT12	79695	0.898	up	14.197	2.67851e-23	1.91925e-21	1841.21
272	ANXA8L1	728113	-0.791	dn	-14.188	3.04751e-25	2.60702e-23	4512.53
273	GDAP1	54332	-1.037	dn	-14.182	3.12045e-21	1.87529e-19	540.793
274	NOS1	4842	1.087	up	14.073	2.08496e-20	1.20132e-18	676.947
275	DLK2	65989	-1.334	dn	-14.073	6.21792e-18	2.76541e-16	258.262
276	GBP7	388646	1.137	up	14.046	8.73101e-20	4.7685e-18	724.426
277	CAPN14	440854	2.721	up	14.008	1.84365e-11	4.28745e-10	30.9398
278	CALM2	805	0.876	up	14.006	2.90485e-23	2.05786e-21	7512.02
279	SAMHD1	25939	-0.779	dn	-13.993	4.81596e-25	4.07824e-23	8709.19
280	LRRC8A	56262	0.8	up	13.92	1.85818e-24	1.47659e-22	26813.1
281	IGFN1	91156	-0.996	dn	-13.907	3.00584e-21	1.81291e-19	1602.54
282	H2BC8	8339	-1.281	dn	-13.889	4.28559e-18	1.95262e-16	227.254
283	DEPDC1	55635	1.091	up	13.848	5.99045e-20	3.31491e-18	864.963
284	KCTD1	284252	-0.807	dn	-13.837	3.88378e-24	3.00089e-22	2598.9
285	KLF6	1316	-0.872	dn	-13.814	6.31705e-23	4.37678e-21	7434.72
286	ANGPTL4	51129	1.204	up	13.75	1.40828e-18	6.72724e-17	286.861
287	TNFRSF21	27242	0.777	up	13.723	1.817e-24	1.45075e-22	4917.06
288	OSBPL10	114884	0.847	up	13.706	4.03393e-23	2.82999e-21	1890.19
289	SAA2	6289	0.951	up	13.702	1.7995e-21	1.10117e-19	1691.72
290	FLRT2	23768	-1.455	dn	-13.7	2.03286e-16	8.0389e-15	166.821
291	INSIG1	3638	0.904	up	13.699	3.61436e-22	2.37655e-20	1053.92
292	KRT10	3858	-0.945	dn	-13.698	1.50169e-21	9.29111e-20	886.672
293	TRA2A	29896	-0.834	dn	-13.683	2.66436e-23	1.91731e-21	2466.86
294	MAT2A	4144	-0.909	dn	-13.675	4.82968e-22	3.13267e-20	2679.34
295	BCL11A	53335	-1.075	dn	-13.672	8.20815e-20	4.51233e-18	454.044
296	RPS28	6234	0.879	up	13.646	1.86367e-22	1.24993e-20	2095.35
297	KNSTRN	90417	0.867	up	13.639	1.22434e-22	8.27764e-21	1911.24
298	PLA2G4E	123745	1.153	up	13.627	7.0963e-19	3.52023e-17	330.547
299	XAF1	54739	-0.919	dn	-13.563	1.16363e-21	7.28009e-20	17141.6
300	COA7	65260	-1.064	dn	-13.561	9.74088e-20	5.25162e-18	518.571
301	TFRC	7037	-0.896	dn	-13.531	6.00337e-22	3.85665e-20	1547.2
302	DSN1	79980	0.955	up	13.528	4.53555e-21	2.69672e-19	600.774
303	ZNF165	7718	1.056	up	13.512	9.67848e-20	5.23481e-18	512.56
304	NUF2	83540	1.141	up	13.504	8.71981e-19	4.28754e-17	622.616
305	CLCF1	23529	1.005	up	13.49	2.50277e-20	1.42735e-18	1489.21
306	RPL38	6169	0.869	up	13.409	4.02673e-22	2.63735e-20	2425.18
307	AURKA	6790	0.871	up	13.381	4.9657e-22	3.20231e-20	2124.63
308	BBOX1	8424	-2.055	dn	-13.352	7.80082e-13	2.1372e-11	56.296
309	RPL21	6144	0.823	up	13.312	1.08606e-22	7.40244e-21	4523.15
310	KLK7	5650	0.997	up	13.306	4.45139e-20	2.48788e-18	623.718
311	BUB1B	701	0.941	up	13.264	9.62037e-21	5.65981e-19	1133.42
312	CSF1	1435	-0.999	dn	-13.248	6.07536e-20	3.35084e-18	1004.92
313	DLX2	1746	-1.191	dn	-13.188	9.54501e-18	4.16774e-16	288.568
314	AMIGO2	347902	-0.865	dn	-13.188	1.00809e-21	6.33055e-20	1879.03
315	TRMT61A	115708	-1.132	dn	-13.176	2.65456e-18	1.24327e-16	372.991
316	CD59	966	0.756	up	13.164	1.30135e-23	9.48686e-22	11141.9
317	SLC43A2	124935	-1.059	dn	-13.154	4.76935e-19	2.40866e-17	1184.86
318	MAFB	9935	-1.084	dn	-13.147	9.30784e-19	4.54999e-17	620.161
319	HJURP	55355	0.869	up	13.142	1.45714e-21	9.04884e-20	1008.22
320	P2RY8	286530	2.348	up	13.125	1.39439e-11	3.28829e-10	39.9702
321	CHAC1	79094	-0.964	dn	-13.12	3.7897e-20	2.13228e-18	5134.51
322	KCTD14	65987	-1.186	dn	-13.098	1.21375e-17	5.24509e-16	273.163
323	FJX1	24147	-1.147	dn	-13.091	5.27183e-18	2.36978e-16	308.803
324	PLIN2	123	1.45	up	13.086	1.54501e-15	5.68097e-14	138.735
325	ZCCHC2	54877	-0.865	dn	-13.042	2.03582e-21	1.24126e-19	2213.2
326	AHR	196	-0.949	dn	-13.029	3.59766e-20	2.0379e-18	4715.45
327	TENT5A	55603	-1.048	dn	-12.999	6.86781e-19	3.41699e-17	516.717
328	TRIP13	9319	1.081	up	12.929	2.12808e-18	1.00511e-16	412.533
329	HMMR	3161	0.969	up	12.926	1.04467e-19	5.6141e-18	1759.78
330	MN1	4330	1.083	up	12.912	2.39395e-18	1.12435e-16	596.104
331	LRRN2	10446	-1.429	dn	-12.909	2.04631e-15	7.42652e-14	232.811
332	HERC6	55008	-0.77	dn	-12.871	1.11695e-22	7.58215e-21	2886.55
333	TWNK	56652	-1.053	dn	-12.838	1.53784e-18	7.32528e-17	592.799
334	IKBKE	9641	-0.784	dn	-12.825	2.55733e-22	1.68814e-20	2695.33
335	DCUN1D3	123879	0.931	up	12.819	5.30551e-20	2.9554e-18	665.102
336	MEP1B	4225	-0.95	dn	-12.754	1.27738e-19	6.82097e-18	806.441
337	TSC22D3	1831	-0.798	dn	-12.732	7.25289e-22	4.60641e-20	2838.96
338	HMGA1	3159	0.968	up	12.718	2.54772e-19	1.32253e-17	24234.7
339	IL1R2	7850	1.247	up	12.664	2.17698e-16	8.56841e-15	191.897
340	TXNL4B	54957	-0.972	dn	-12.643	3.98934e-19	2.0393e-17	739.107
341	CLEC7A	64581	-1.613	dn	-12.609	6.91813e-14	2.12447e-12	96.7255
342	YOD1	55432	0.947	up	12.603	2.29199e-19	1.19719e-17	1745.78
343	SRSF6	6431	-0.801	dn	-12.59	1.66808e-21	1.0245e-19	1998.68
344	TTC9	23508	0.856	up	12.553	1.53433e-20	8.87108e-19	1105.19
345	SLC25A23	79085	0.766	up	12.553	4.83904e-22	3.13267e-20	3874.52
346	GTSE1	51512	1.027	up	12.532	2.85977e-18	1.32825e-16	451.006
347	RRP12	23223	-0.9	dn	-12.505	8.39956e-20	4.60247e-18	893.111
348	IL33	90865	3.014	up	12.468	2.32048e-09	3.99051e-08	21.2529
349	SERPINB1	1992	0.767	up	12.464	7.9723e-22	5.04421e-20	20822
350	ABCA2	20	1.163	up	12.462	8.86229e-17	3.63311e-15	475.098
351	DACT1	51339	1.587	up	12.392	9.94851e-14	3.0164e-12	111.376
352	GRIP1	23426	-0.964	dn	-12.374	1.03388e-18	5.01011e-17	629.924
353	SPIB	6689	-3.225	dn	-12.32	7.28929e-09	1.16511e-07	21.2744
354	TRIM26	7726	-0.766	dn	-12.315	1.64052e-21	1.01127e-19	3698.04
355	EPB41L1	2036	-0.773	dn	-12.269	2.75356e-21	1.66675e-19	5922.07
356	EPSTI1	94240	-0.76	dn	-12.222	2.06129e-21	1.25223e-19	7645.83
357	LMNB1	4001	0.869	up	12.185	1.35737e-19	7.22511e-18	824.211
358	ACOT2	10965	-0.978	dn	-12.122	4.54433e-18	2.05932e-16	789.359
359	NCAPG2	54892	0.924	up	12.087	1.17226e-18	5.66436e-17	791.662
360	KLF10	7071	-0.812	dn	-12.05	3.63573e-20	2.05253e-18	1684.64
361	UNC119B	84747	1.064	up	12.027	5.73919e-17	2.38191e-15	376.313
362	DUSP6	1848	-0.784	dn	-12.021	1.4764e-20	8.56568e-19	6790.61
363	CFL2	1073	0.926	up	11.999	1.84192e-18	8.74884e-17	980.265
364	NUAK2	81788	0.79	up	11.979	2.2822e-20	1.31046e-18	2370.92
365	KIF23	9493	0.873	up	11.922	5.25472e-19	2.64582e-17	2658.09
366	IFI6	2537	-0.737	dn	-11.919	3.77422e-21	2.26009e-19	16756.2
367	WDR43	23160	-0.855	dn	-11.905	3.18533e-19	1.63329e-17	1289.17
368	SBSN	374897	2.959	up	11.898	5.97789e-09	9.69355e-08	21.8974
369	TRIM40	135644	1.958	up	11.888	1.81454e-11	4.2256e-10	59.2628
370	H4C14	8370	-1.453	dn	-11.882	9.16513e-14	2.78896e-12	125.889
371	ADRB2	154	-0.782	dn	-11.846	3.28091e-20	1.86478e-18	1689.31
372	C3AR1	719	-2.977	dn	-11.842	7.21089e-09	1.15367e-07	23.2546
373	SYNDIG1	79953	2.323	up	11.834	2.79358e-10	5.57619e-09	39.9439
374	ADAMTSL3	57188	-1.068	dn	-11.804	1.54985e-16	6.20199e-15	301.96
375	KIF18A	81930	1.054	up	11.798	1.15874e-16	4.72714e-15	720.167
376	RAC2	5880	0.832	up	11.771	2.80251e-19	1.4503e-17	1583.16
377	PTER	9317	0.941	up	11.75	8.43638e-18	3.70295e-16	2052.86
378	CH25H	9023	-2.001	dn	-11.733	3.88256e-11	8.65677e-10	54.398
379	COL17A1	1308	-0.757	dn	-11.725	2.30336e-20	1.31811e-18	53281.1
380	STMN1	3925	0.856	up	11.687	9.13772e-19	4.47989e-17	1104.53
381	SYBU	55638	-0.936	dn	-11.682	9.91537e-18	4.31821e-16	579.062
382	FLRT3	23767	-1.318	dn	-11.679	2.58924e-14	8.23791e-13	157.38
383	PML	5371	-0.738	dn	-11.678	1.36767e-20	7.9624e-19	25868.6
384	CDKN3	1033	0.846	up	11.653	7.78504e-19	3.85049e-17	812.525
385	GPX1	2876	-0.802	dn	-11.646	1.81279e-19	9.55819e-18	2369.05
386	CCL3L3	414062	1.725	up	11.617	4.78962e-12	1.21127e-10	78.2109
387	LRIG3	121227	-0.885	dn	-11.582	3.61995e-18	1.66746e-16	1119.57
388	NAV2	89797	0.983	up	11.571	5.48769e-17	2.3003e-15	1000.17
389	CCNG1	900	0.919	up	11.567	1.03097e-17	4.46672e-16	761.413
390	UGDH	7358	0.816	up	11.512	5.6153e-19	2.8105e-17	2191.53
391	PER2	8864	-0.875	dn	-11.512	3.68169e-18	1.69126e-16	1121.76
392	EFNB2	1948	-0.753	dn	-11.511	5.82082e-20	3.23171e-18	2021.13
393	ABRACL	58527	0.969	up	11.503	5.1456e-17	2.16774e-15	492.929
394	ZNF296	162979	-1.072	dn	-11.451	6.9974e-16	2.63061e-14	288.005
395	CIT	11113	0.863	up	11.403	4.23097e-18	1.93299e-16	886.656
396	TGM1	7051	0.801	up	11.382	6.29567e-19	3.14165e-17	15460.9
397	FN1	2335	-0.819	dn	-11.355	1.3124e-18	6.31971e-17	5084.7
398	TFEB	7942	-1.038	dn	-11.333	5.35585e-16	2.04559e-14	450.982
399	GJB4	127534	0.755	up	11.331	1.55248e-19	8.23749e-18	2125.75
400	CYP4F3	4051	0.784	up	11.324	4.63294e-19	2.34684e-17	1655.92
401	FOXQ1	94234	-0.796	dn	-11.301	7.84454e-19	3.86851e-17	2106.41
402	TRIM29	23650	-0.733	dn	-11.275	8.8438e-20	4.81442e-18	25988.4
403	KRT17	3872	0.818	up	11.264	1.96355e-18	9.30025e-17	216627
404	GRAMD2B	65983	0.737	up	11.259	1.12249e-19	6.01305e-18	3104.24
405	PORCN	64840	0.844	up	11.239	5.03461e-18	2.26923e-16	1307.54
406	TNFSF15	9966	-0.864	dn	-11.223	9.97481e-18	4.33284e-16	656.08
407	PIGW	284098	-1.018	dn	-11.209	5.69761e-16	2.16626e-14	325.873
408	RASSF10	644943	-0.919	dn	-11.185	5.55163e-17	2.3213e-15	882.481
409	CREG2	200407	0.935	up	11.178	8.72722e-17	3.5865e-15	705.163
410	EXOC3L4	91828	-1.196	dn	-11.171	2.19193e-14	7.09499e-13	551.073
411	PBX1	5087	-1.017	dn	-11.168	6.57804e-16	2.4897e-14	603.503
412	SMTNL1	219537	-1.088	dn	-11.167	2.98486e-15	1.06257e-13	292.305
413	CYBRD1	79901	1.071	up	11.15	2.2599e-15	8.14877e-14	281.122
414	ESPL1	9700	0.834	up	11.143	5.76873e-18	2.57246e-16	1096.53
415	SULT2B1	6820	1.165	up	11.124	1.51598e-14	4.96454e-13	252.211
416	PPARG	5468	1.112	up	11.104	6.12551e-15	2.12203e-13	304.065
417	PTHLH	5744	-0.732	dn	-11.074	2.3729e-19	1.2356e-17	1912.01
418	DDX60L	91351	-0.863	dn	-11.069	1.95242e-17	8.32982e-16	10510.7
419	TBC1D16	125058	0.969	up	11.022	3.96087e-16	1.52321e-14	475.556
420	TSPAN18	90139	2.663	up	11.014	1.07862e-08	1.67802e-07	23.3185
421	CD70	970	-1.044	dn	-10.999	2.35454e-15	8.47181e-14	414.854
422	SLC30A1	7779	-0.768	dn	-10.995	1.32146e-18	6.33054e-17	1466.52
423	POLR1G	10849	-1.542	dn	-10.984	4.78139e-12	1.21102e-10	89.0901
424	STON2	85439	-0.806	dn	-10.959	5.64577e-18	2.52434e-16	913.98
425	RPL7A	6130	0.754	up	10.956	9.70212e-19	4.72894e-17	21203.1
426	EHD4	30844	-0.704	dn	-10.932	1.63222e-19	8.63326e-18	6389.82
427	EPHB6	2051	1.033	up	10.929	2.46599e-15	8.85379e-14	536.7
428	UBB	7314	0.669	up	10.927	3.84876e-20	2.15827e-18	8473.52
429	FNDC11	79025	1.621	up	10.923	1.32269e-11	3.13242e-10	81.5495
430	RHOF	54509	1.175	up	10.889	4.32443e-14	1.35276e-12	186.347
431	UGT8	7368	-0.933	dn	-10.883	2.9558e-16	1.15256e-14	598.07
432	CHST6	4166	1.955	up	10.879	2.63087e-10	5.27653e-09	45.1336
433	ST6GALNAC1	55808	-1.558	dn	-10.873	8.01501e-12	1.959e-10	90.7582
434	MYCBP2	23077	-0.908	dn	-10.868	1.66743e-16	6.65661e-15	5773.65
435	FRMD4B	23150	0.806	up	10.865	8.83168e-18	3.86634e-16	3599.65
436	GBP1	2633	-0.741	dn	-10.852	1.01983e-18	4.95636e-17	32525
437	SMIM29	221491	0.9	up	10.846	1.4841e-16	5.96735e-15	682.384
438	LYPD1	116372	-1.558	dn	-10.838	8.92769e-12	2.16004e-10	89.5056
439	LGALS9	3965	-0.759	dn	-10.785	2.70214e-18	1.26203e-16	2258.36
440	CYP11A1	1583	3.939	up	10.78	9.54494e-07	1.04944e-05	12.0051
441	RPS16	6217	0.697	up	10.764	2.93981e-19	1.51202e-17	3534.12
442	PIK3R1	5295	-0.85	dn	-10.753	5.66332e-17	2.35964e-15	838.38
443	KIF4A	24137	0.839	up	10.752	4.1278e-17	1.74334e-15	1254.51
444	RPS27	6232	0.667	up	10.747	9.24703e-20	5.01764e-18	6404.85
445	NCOA7	135112	-0.768	dn	-10.736	4.68865e-18	2.11899e-16	8531.15
446	SFPQ	6421	-0.681	dn	-10.723	1.90145e-19	9.99421e-18	3312.99
447	BICDL1	92558	-0.942	dn	-10.696	8.22456e-16	3.07815e-14	761.39
448	TRIM14	9830	-0.738	dn	-10.679	2.1671e-18	1.02067e-16	2263.18
449	ODC1	4953	-0.974	dn	-10.653	2.0809e-15	7.53572e-14	1207.68
450	SCPEP1	59342	-0.788	dn	-10.634	1.48702e-17	6.37671e-16	1581.55
451	EFEMP2	30008	1.408	up	10.617	3.23611e-12	8.37342e-11	114.726
452	MIDEAS	91748	-0.8	dn	-10.556	3.15848e-17	1.34071e-15	2012.56
453	SMAD6	4091	-1.205	dn	-10.535	2.56864e-13	7.41279e-12	215.745
454	RAD51	5888	0.85	up	10.506	1.73446e-16	6.90775e-15	605.985
455	PPARA	5465	0.977	up	10.505	4.11409e-15	1.44312e-13	636.424
456	EFEMP1	2202	0.855	up	10.49	2.13915e-16	8.43933e-15	2404
457	S100A10	6281	0.664	up	10.438	4.23036e-19	2.15594e-17	8463.35
458	NOL4L	140688	1.013	up	10.436	1.17494e-14	3.89331e-13	348.68
459	MAB21L4	79919	0.978	up	10.428	5.77317e-15	2.00827e-13	727.041
460	ASB9	140462	-1.581	dn	-10.426	3.92717e-11	8.73301e-10	75.1363
461	CALB2	794	1.021	up	10.375	1.77116e-14	5.76642e-13	407.532
462	STAT5A	6776	-0.922	dn	-10.373	2.01153e-15	7.31614e-14	409.815
463	DIXDC1	85458	1.874	up	10.363	5.69139e-10	1.08317e-08	47.8727
464	RIOX2	84864	-0.904	dn	-10.351	1.42361e-15	5.25764e-14	511.416
465	ARPC1A	10552	0.699	up	10.287	3.74103e-18	1.71382e-16	2656.09
466	CMPK2	129607	-0.672	dn	-10.286	1.31543e-18	6.31971e-17	6612.43
467	PRSS22	64063	1.18	up	10.28	4.34784e-13	1.22316e-11	217.71
468	MAP3K9	4293	0.8	up	10.275	1.17825e-16	4.79508e-15	1429.37
469	PSRC1	84722	0.836	up	10.268	3.44593e-16	1.33436e-14	683.456
470	NAALADL2	254827	-2.354	dn	-10.264	1.33103e-08	2.04935e-07	31.1082
471	EPS8L1	54869	0.954	up	10.261	6.76828e-15	2.31128e-13	2555.76
472	CEACAM1	634	0.757	up	10.248	3.47041e-17	1.4694e-15	1131.01
473	TGFA	7039	0.697	up	10.243	4.3443e-18	1.97401e-16	5287.15
474	EFNA1	1942	-0.722	dn	-10.208	1.28973e-17	5.55908e-16	2022.02
475	TTK	7272	0.901	up	10.173	2.85155e-15	1.01727e-13	968.806
476	TMEM140	55281	-0.765	dn	-10.171	6.53783e-17	2.70666e-15	1261.1
477	GPER1	2852	-3.142	dn	-10.163	3.51717e-07	4.2063e-06	16.6392
478	PFKFB2	5208	0.775	up	10.144	1.01751e-16	4.16111e-15	1065.21
479	NCAPH	23397	0.91	up	10.142	4.04481e-15	1.42179e-13	479.925
480	SEMA3D	223117	-0.865	dn	-10.073	1.79335e-15	6.55099e-14	1161.27
481	NLGN2	57555	0.879	up	10.065	2.64955e-15	9.49253e-14	506.783
482	NEK2	4751	0.88	up	10.037	3.06617e-15	1.08921e-13	782.047
483	CDH4	1002	0.943	up	10.025	1.41609e-14	4.65559e-13	548.413
484	SMPD1	6609	-0.91	dn	-10.014	6.99109e-15	2.37768e-13	679.654
485	ITGB1	3688	0.763	up	9.979	1.54064e-16	6.17988e-15	10469.7
486	BATF2	116071	-0.759	dn	-9.971	1.41276e-16	5.70788e-15	4732.17
487	TP53	7157	-0.649	dn	-9.954	2.98654e-18	1.38329e-16	3610.89
488	MDFIC	29969	0.965	up	9.949	3.10593e-14	9.77056e-13	374.492
489	KIF20B	9585	0.892	up	9.943	6.19337e-15	2.12243e-13	1451.81
490	PGM2L1	283209	1.065	up	9.938	2.25223e-13	6.53342e-12	225.589
491	TPPP	11076	1.064	up	9.935	2.23706e-13	6.50064e-12	266.169
492	ARNTL	406	0.863	up	9.928	3.23257e-15	1.14589e-13	458.947
493	SMCHD1	23347	-0.812	dn	-9.925	8.4345e-16	3.1497e-14	2782.98
494	MTSS1	9788	0.956	up	9.912	2.98298e-14	9.40144e-13	333.708
495	TUBA4A	7277	-0.663	dn	-9.904	6.80259e-18	3.00155e-16	3198.61
496	DOK3	79930	-1.719	dn	-9.904	6.03281e-10	1.14167e-08	57.1862
497	KIF14	9928	0.88	up	9.898	5.61292e-15	1.95659e-13	1246.43
498	ICAM4	3386	-1.396	dn	-9.896	2.86265e-11	6.51263e-10	99.7431
499	H4-16	121504	-1.714	dn	-9.872	6.3448e-10	1.19264e-08	59.6436
500	GRIN3A	116443	-2.122	dn	-9.86	1.0082e-08	1.57398e-07	35.5798
501	ATF5	22809	-0.974	dn	-9.859	5.40837e-14	1.6762e-12	590.438
502	ARRDC3	57561	-0.832	dn	-9.858	1.97567e-15	7.2013e-14	669.576
503	PIK3CB	5291	0.759	up	9.84	2.63287e-16	1.03143e-14	1225.1
504	TRIM35	23087	-0.79	dn	-9.838	6.73724e-16	2.54422e-14	879.751
505	USP36	57602	-0.753	dn	-9.834	2.25329e-16	8.84797e-15	1281.22
506	TCTA	6988	-1.032	dn	-9.824	1.92047e-13	5.66911e-12	269.6
507	SRSF3	6428	-0.65	dn	-9.823	6.2434e-18	2.7694e-16	4031.9
508	UBE2C	11065	0.731	up	9.81	1.24764e-16	5.05294e-15	1504.81
509	PLK1	5347	0.715	up	9.803	7.58937e-17	3.13426e-15	2173.51
510	TRIB1	10221	-0.813	dn	-9.794	1.5739e-15	5.77452e-14	1119.26
511	TMEM131L	23240	-1.004	dn	-9.734	1.61422e-13	4.79037e-12	339.203
512	TNFSF13B	10673	-1.455	dn	-9.723	9.3293e-11	1.97755e-09	95.0653
513	SHCBP1	79801	0.827	up	9.68	3.84911e-15	1.35584e-13	590.045
514	FILIP1L	11259	-1.138	dn	-9.67	2.05842e-12	5.40965e-11	278.258
515	MICALL1	85377	-0.733	dn	-9.642	3.02493e-16	1.17678e-14	8336.15
516	LAMP3	27074	-0.771	dn	-9.637	9.89049e-16	3.67703e-14	8987.45
517	CDK1	983	0.852	up	9.634	8.91738e-15	3.01447e-13	1333.34
518	SHFL	55337	-0.752	dn	-9.609	6.39419e-16	2.4256e-14	2422.03
519	OCLN	100506658	0.739	up	9.608	4.31271e-16	1.65472e-14	1722.69
520	MDGA1	266727	0.752	up	9.591	6.97232e-16	2.62708e-14	1938.27
521	BEST1	7439	-1.606	dn	-9.583	5.85648e-10	1.11081e-08	71.6318
522	CSGALNACT1	55790	-1.836	dn	-9.562	3.62636e-09	6.08031e-08	49.0564
523	ERMP1	79956	0.829	up	9.56	6.92497e-15	2.35998e-13	635.917
524	GAS2L3	283431	1.079	up	9.557	1.21148e-12	3.25526e-11	289.374
525	BTBD19	149478	-1.225	dn	-9.555	1.08023e-11	2.59117e-10	139.74
526	UQCRH	7388	0.767	up	9.528	1.46829e-15	5.41074e-14	975.433
527	TUBA1B	10376	-0.635	dn	-9.521	1.69711e-17	7.25903e-16	6203.22
528	ID3	3399	-0.82	dn	-9.495	7.35393e-15	2.49602e-13	2494.88
529	TCEAL9	51186	0.841	up	9.466	1.4236e-14	4.67114e-13	670.074
530	CLDN8	9073	-1.436	dn	-9.442	1.82522e-10	3.72758e-09	85.9696
531	CAV1	857	-0.655	dn	-9.439	5.67147e-17	2.35964e-15	12212.9
532	GALNT3	2591	0.74	up	9.43	1.04482e-15	3.87578e-14	4492.43
533	OAS1	4938	-0.615	dn	-9.407	1.39134e-17	5.98169e-16	13139.4
534	URB2	9816	-0.923	dn	-9.404	1.20558e-13	3.61611e-12	388.218
535	DEPDC1B	55789	1.013	up	9.397	7.15257e-13	1.97249e-11	318.589
536	S100A3	6274	-1.15	dn	-9.351	7.74774e-12	1.89922e-10	311.546
537	RPS25	6230	0.692	up	9.34	3.48867e-16	1.3478e-14	5060.23
538	PER3	8863	-0.868	dn	-9.33	4.90657e-14	1.52915e-12	624.922
539	UBA52	7311	0.665	up	9.329	1.4436e-16	5.81847e-15	3443.18
540	ITPRIP	85450	-0.66	dn	-9.327	1.21461e-16	4.93106e-15	5713.98
541	DENND2B	6764	-0.711	dn	-9.322	7.10244e-16	2.66413e-14	2230.96
542	IL17C	27189	-1.907	dn	-9.309	1.11047e-08	1.724e-07	50.9753
543	FBXO39	162517	-1.328	dn	-9.284	9.48248e-11	2.00748e-09	113.596
544	SPOCK1	6695	1.03	up	9.223	1.88043e-12	4.97304e-11	243.605
545	PDPN	10630	1.758	up	9.223	5.19466e-09	8.54749e-08	44.7488
546	IL16	3603	-1.831	dn	-9.204	8.97331e-09	1.41406e-07	44.4638
547	DHTKD1	55526	0.736	up	9.203	2.74428e-15	9.81096e-14	1364.39
548	FKBP4	2288	0.675	up	9.181	4.34223e-16	1.66224e-14	2439.41
549	MAOA	4128	0.627	up	9.163	8.27243e-17	3.40796e-15	3214.58
550	MANSC1	54682	-1.53	dn	-9.152	1.05971e-09	1.90851e-08	70.3717
551	SESN2	83667	-0.752	dn	-9.151	5.59154e-15	1.9532e-13	3526.27
552	ZNF202	7753	-0.827	dn	-9.133	4.36244e-14	1.36211e-12	561.664
553	SERTAD1	29950	-0.906	dn	-9.117	2.75958e-13	7.93651e-12	563.578
554	AIM2	9447	-1.084	dn	-9.112	6.84742e-12	1.69088e-10	185.975
555	RIPOR2	9750	-2.045	dn	-9.078	4.36659e-08	6.14201e-07	35.762
556	SPTBN5	51332	-1.256	dn	-9.058	8.60073e-11	1.83238e-09	133.754
557	FAM83A	84985	0.664	up	9.054	5.6616e-16	2.15745e-14	7927.18
558	TRIM31	11074	-0.798	dn	-9.047	3.11306e-14	9.77465e-13	1058.72
559	ECI2	10455	0.757	up	9.038	1.0885e-14	3.64289e-13	822.459
560	SOX7	83595	-0.736	dn	-9.034	6.1104e-15	2.12118e-13	1114.28
561	FAM167A	83648	0.817	up	9.026	5.49168e-14	1.69679e-12	594.267
562	ATP13A2	23400	0.749	up	9.014	9.7453e-15	3.28111e-13	2050.89
563	RPL34	6164	0.745	up	9.008	8.96543e-15	3.02461e-13	1448.26
564	PHLDA1	22822	-0.696	dn	-9.001	2.12313e-15	7.67209e-14	22516.3
565	NLRP10	338322	-2.445	dn	-8.992	3.31888e-07	4.01209e-06	21.8652
566	NCDN	23154	-0.757	dn	-8.982	1.41375e-14	4.65559e-13	1020.96
567	HTR1D	3352	1.786	up	8.973	1.22198e-08	1.89013e-07	41.705
568	IL4I1	259307	-1.086	dn	-8.97	1.18736e-11	2.82792e-10	206.372
569	FUT3	2525	0.862	up	8.965	2.03132e-13	5.95438e-12	390.073
570	SOCS3	9021	0.832	up	8.963	1.0339e-13	3.12914e-12	822.325
571	ENTPD2	954	1.032	up	8.94	5.69351e-12	1.42482e-10	219.002
572	CENPN	55839	0.823	up	8.931	9.62762e-14	2.92439e-12	600.839
573	S100P	6286	0.796	up	8.897	5.80789e-14	1.79009e-12	961.726
574	NAT8	9027	-1.885	dn	-8.896	2.76866e-08	4.08286e-07	41.3171
575	PGPEP1	54858	1.019	up	8.892	5.50074e-12	1.37952e-10	242.071
576	CYSTM1	84418	0.768	up	8.887	2.95355e-14	9.32622e-13	934.867
577	IGSF11	152404	2.494	up	8.868	5.2143e-07	6.06298e-06	19.1459
578	METTL1	4234	-1.035	dn	-8.851	8.36038e-12	2.03452e-10	213.882
579	COL4A6	1288	-1.034	dn	-8.839	8.5925e-12	2.08798e-10	300.804
580	CTSS	1520	0.663	up	8.819	1.78909e-15	6.5497e-14	9281.09
581	OASL	8638	-0.6	dn	-8.815	1.84892e-16	7.34619e-15	10827.5
582	ATP6V1C2	245973	1.418	up	8.813	1.05206e-09	1.8988e-08	75.8494
583	H2BC11	8970	-0.947	dn	-8.805	2.19635e-12	5.7541e-11	288.554
584	PYGL	5836	0.599	up	8.802	1.90313e-16	7.54368e-15	10042.1
585	KIAA1549L	25758	1.252	up	8.765	2.16535e-10	4.38483e-09	133.055
586	BRIP1	83990	-0.939	dn	-8.757	2.2903e-12	5.99088e-11	456.096
587	ADAMTSL4	54507	0.811	up	8.746	1.63173e-13	4.83378e-12	1520.57
588	BHLHE41	79365	-0.835	dn	-8.724	3.13001e-13	8.91017e-12	520.719
589	IQANK1	642574	-0.705	dn	-8.716	1.12065e-14	3.73559e-13	1108.59
590	PNO1	56902	-0.867	dn	-8.708	6.72996e-13	1.87133e-11	586.074
591	MYH10	4628	0.945	up	8.691	3.32465e-12	8.58928e-11	263.44
592	CFAP57	149465	1.081	up	8.685	3.11712e-11	7.04377e-10	166.661
593	CEBPA	1050	-1.333	dn	-8.669	7.12613e-10	1.32908e-08	135.342
594	PIMREG	54478	0.979	up	8.666	6.66742e-12	1.6513e-10	287.285
595	PPP2R2C	5522	0.768	up	8.659	8.36152e-14	2.55835e-12	624.709
596	HAS2	3037	0.723	up	8.657	2.50459e-14	8.0142e-13	1025.47
597	ELFN2	114794	0.936	up	8.631	3.57215e-12	9.15813e-11	287.045
598	FUS	2521	-0.672	dn	-8.629	6.20262e-15	2.12243e-13	3857.48
599	NAPA	8775	-0.722	dn	-8.628	2.79947e-14	8.85635e-13	2640.27
600	PPRC1	23082	-0.648	dn	-8.597	3.3225e-15	1.17528e-13	1730.83
601	TFCP2L1	29842	1.253	up	8.566	4.21518e-10	8.17063e-09	105.78
602	NID1	4811	0.748	up	8.563	7.68725e-14	2.35635e-12	964.031
603	CACNA1I	8911	-1.498	dn	-8.554	4.62373e-09	7.65312e-08	63.3652
604	CFAP20DC	200844	1.208	up	8.547	2.67208e-10	5.35277e-09	124.717
605	TIMP2	7077	0.705	up	8.542	2.58455e-14	8.23791e-13	1104.63
606	NOP16	51491	-0.858	dn	-8.542	1.11601e-12	3.03709e-11	413.566
607	IFNGR2	3460	0.64	up	8.535	3.47492e-15	1.22661e-13	2752.62
608	KDELR3	11015	1.368	up	8.522	1.5934e-09	2.80931e-08	98.7196
609	RPL31	6160	0.6	up	8.517	9.11794e-16	3.39734e-14	5116.35
610	ZNF512B	57473	-0.849	dn	-8.497	1.1176e-12	3.03709e-11	788.184
611	NFASC	23114	-0.856	dn	-8.481	1.3841e-12	3.70722e-11	409.885
612	UBTF	7343	-0.696	dn	-8.477	2.71601e-14	8.60856e-13	1941.11
613	KYAT1	883	0.989	up	8.474	1.65069e-11	3.86012e-10	205.688
614	HS3ST2	9956	0.812	up	8.469	5.61375e-13	1.57401e-11	538.875
615	SH3TC1	54436	0.912	up	8.458	4.58817e-12	1.16384e-10	475.531
616	AHNAK2	113146	-0.69	dn	-8.441	2.7088e-14	8.60199e-13	8294.31
617	PHYHD1	254295	1.408	up	8.429	3.07413e-09	5.21172e-08	71.897
618	TSHZ2	128553	-1.509	dn	-8.424	7.35546e-09	1.17344e-07	66.8565
619	MMRN2	79812	0.754	up	8.375	2.12755e-13	6.20395e-12	867.352
620	MAD2L1	4085	0.988	up	8.366	2.44769e-11	5.62198e-10	294.152
621	ARMC5	79798	-0.888	dn	-8.365	4.24462e-12	1.0816e-10	483.434
622	TPCN1	53373	0.802	up	8.357	7.28852e-13	2.00011e-11	565.838
623	FAM222A	84915	1.182	up	8.354	3.74797e-10	7.33282e-09	140.923
624	PRDX1	5052	0.648	up	8.35	1.16027e-14	3.85232e-13	4518.27
625	ARHGAP11A	9824	0.726	up	8.346	1.17272e-13	3.53016e-12	1351.69
626	EPHB3	2049	0.775	up	8.344	4.10628e-13	1.15909e-11	1949.03
627	F2R	2149	0.79	up	8.342	5.90287e-13	1.64681e-11	720.918
628	LRRC32	2615	-1.721	dn	-8.342	4.2044e-08	5.92397e-07	51.2988
629	ETS2	2114	-0.641	dn	-8.333	1.00442e-14	3.36822e-13	4345.91
630	PLCL1	5334	-1.446	dn	-8.329	5.76646e-09	9.39614e-08	68.5874
631	MARCKSL1	65108	0.667	up	8.329	2.34635e-14	7.55111e-13	19248.3
632	CLK3	1198	0.635	up	8.318	8.87491e-15	3.00617e-13	2867.5
633	SGO2	151246	0.852	up	8.315	2.55508e-12	6.66269e-11	654.577
634	DPH2	1802	-0.931	dn	-8.314	1.14681e-11	2.73912e-10	394.17
635	TNFAIP2	7127	-0.743	dn	-8.311	2.14926e-13	6.25637e-12	29583.5
636	CLN6	54982	-0.813	dn	-8.306	1.15975e-12	3.13638e-11	668.413
637	CAMK1G	57172	1.673	up	8.29	3.53552e-08	5.08405e-07	44.3219
638	ADGRE2	30817	1.337	up	8.269	2.59069e-09	4.43698e-08	86.2631
639	FAT2	2196	-0.842	dn	-8.252	2.71714e-12	7.05237e-11	3871.01
640	FERMT1	55612	0.652	up	8.244	2.23548e-14	7.22201e-13	17288.8
641	KRT16	3868	0.75	up	8.236	3.61469e-13	1.02725e-11	9955.14
642	MPHOSPH6	10200	0.749	up	8.226	3.69828e-13	1.04922e-11	1921.7
643	CDC42BPG	55561	-0.813	dn	-8.225	1.64322e-12	4.36639e-11	1307.83
644	HMGB2	3148	0.649	up	8.215	2.35235e-14	7.55591e-13	1602.76
645	TPX2	22974	0.648	up	8.204	2.40732e-14	7.71769e-13	6335.2
646	ABHD17C	58489	0.636	up	8.18	1.84932e-14	6.00922e-13	1998.59
647	RALGPS2	55103	0.707	up	8.174	1.57157e-13	4.68038e-12	10098.7
648	SPINK5	11005	-0.806	dn	-8.167	1.81378e-12	4.81197e-11	423.277
649	NFE2L1	4779	-0.618	dn	-8.161	1.12012e-14	3.73559e-13	23088
650	OAS2	4939	-0.634	dn	-8.161	1.90956e-14	6.19295e-13	23169.1
651	LEMD1	93273	1.379	up	8.158	5.363e-09	8.78997e-08	70.4458
652	SURF2	6835	-0.783	dn	-8.154	1.14827e-12	3.11539e-11	743.849
653	PDIA5	10954	0.872	up	8.115	8.65966e-12	2.09822e-10	418.59
654	FTL	2512	0.658	up	8.104	5.38319e-14	1.67148e-12	3808.04
655	GRHL2	79977	-0.645	dn	-8.083	4.00889e-14	1.25639e-12	1594.41
656	RRS1	23212	-0.84	dn	-8.074	5.50426e-12	1.37952e-10	476.583
657	BAG1	573	-0.683	dn	-8.069	1.32864e-13	3.96395e-12	962.6
658	RNF144A	9781	1.588	up	8.069	3.60852e-08	5.17482e-07	52.8401
659	IRF6	3664	0.542	up	8.067	1.06478e-15	3.94108e-14	44565.5
660	PYCR3	65263	-1.074	dn	-8.035	2.91095e-10	5.78106e-09	230.68
661	DDIAS	220042	0.904	up	8.023	2.25476e-11	5.18595e-10	375.698
662	PGLYRP2	114770	-1.335	dn	-8.022	5.44595e-09	8.90851e-08	107.686
663	ECM1	1893	0.714	up	8.02	3.89563e-13	1.10148e-11	2974.42
664	LTO1	220064	-0.689	dn	-8.019	2.00129e-13	5.88695e-12	897.227
665	PLEKHA4	57664	-0.821	dn	-8.008	4.91557e-12	1.24126e-10	1714.87
666	KLF4	9314	-0.578	dn	-8.005	6.15728e-15	2.12243e-13	3930.14
667	ITGB3BP	23421	0.948	up	7.999	5.21663e-11	1.13741e-09	260.008
668	CACYBP	27101	0.733	up	7.999	6.9647e-13	1.9302e-11	911.522
669	FAM71F2	346653	-1.995	dn	-7.996	4.46963e-07	5.2334e-06	29.0583
670	RGS7	6000	0.98	up	7.995	8.79402e-11	1.87118e-09	198.084
671	TMEFF1	8577	2.862	up	7.984	9.4042e-06	8.25984e-05	12.0765
672	GOLPH3L	55204	0.696	up	7.984	2.84902e-13	8.16573e-12	1207.58
673	KYNU	8942	-1.01	dn	-7.965	1.5425e-10	3.18904e-09	188.959
674	EDN1	1906	-0.82	dn	-7.963	5.84961e-12	1.4617e-10	516.67
675	FUT8	2530	0.867	up	7.955	1.51345e-11	3.54413e-10	483.943
676	MAX	4149	-0.586	dn	-7.945	1.12856e-14	3.75449e-13	2517.12
677	FGFBP1	9982	0.631	up	7.932	5.49507e-14	1.69679e-12	5152.43
678	ASPM	259266	0.752	up	7.919	1.58153e-12	4.21582e-11	2144.89
679	RNF39	80352	0.849	up	7.918	1.25421e-11	2.97444e-10	456.073
680	PTGER4	5734	-1.145	dn	-7.917	1.0623e-09	1.91111e-08	127.287
681	LIPG	9388	0.593	up	7.911	1.72839e-14	5.63813e-13	5313.93
682	ARMCX2	9823	1.061	up	7.911	3.80831e-10	7.42487e-09	148.05
683	NOD2	64127	-1.097	dn	-7.91	6.0807e-10	1.14944e-08	151.747
684	GRIN2A	2903	1.586	up	7.909	5.52253e-08	7.69073e-07	50.6981
685	NCOA5	57727	-0.718	dn	-7.907	7.28727e-13	2.00011e-11	724.734
686	ABTB1	80325	0.913	up	7.9	4.2923e-11	9.48208e-10	582.558
687	COL8A2	1296	1.993	up	7.896	5.61324e-07	6.47298e-06	29.8134
688	ZCCHC8	55596	-0.69	dn	-7.866	4.24372e-13	1.19587e-11	1208.55
689	DYNLRB1	83658	0.593	up	7.856	2.3112e-14	7.45229e-13	2798.42
690	BIRC5	332	0.672	up	7.851	2.7795e-13	7.98013e-12	971.984
691	STEAP4	79689	0.699	up	7.851	5.78876e-13	1.61767e-11	3454.74
692	SERPINB3	6317	0.805	up	7.845	7.0632e-12	1.7416e-10	511.952
693	MAST4	375449	0.704	up	7.837	7.02371e-13	1.94014e-11	3284.71
694	KCND3	3752	-0.804	dn	-7.824	7.58401e-12	1.8618e-10	411.336
695	ACP3	55	-1.454	dn	-7.822	2.69865e-08	3.99367e-07	63.1337
696	SYTL1	84958	-0.865	dn	-7.804	2.69923e-11	6.17436e-10	857.871
697	TNK1	8711	-0.763	dn	-7.798	3.48538e-12	8.94937e-11	1130.35
698	TACC2	10579	-0.607	dn	-7.796	5.05403e-14	1.57219e-12	3780.91
699	UBE2T	29089	0.87	up	7.789	3.13969e-11	7.07569e-10	354.73
700	KIF15	56992	0.826	up	7.788	1.37679e-11	3.25136e-10	359.025
701	TLCD1	116238	0.801	up	7.786	8.34969e-12	2.03452e-10	401.596
702	GCLM	2730	0.662	up	7.785	2.87266e-13	8.21943e-12	2879.91
703	ROGDI	79641	-0.779	dn	-7.784	5.29017e-12	1.33184e-10	1006.44
704	TUBB4B	10383	-0.718	dn	-7.78	1.30536e-12	3.50193e-11	13704.3
705	TRIM21	6737	-0.568	dn	-7.765	1.53316e-14	5.011e-13	3868.67
706	DDX49	54555	-0.74	dn	-7.759	2.44271e-12	6.37959e-11	620.395
707	WDR74	54663	-0.783	dn	-7.754	6.56213e-12	1.63245e-10	978.194
708	SOX12	6666	-0.813	dn	-7.753	1.23142e-11	2.92454e-10	853.069
709	ITIH6	347365	-1.908	dn	-7.74	5.41362e-07	6.2557e-06	30.3728
710	MTA2	9219	-0.614	dn	-7.732	8.78019e-14	2.67668e-12	6243.88
711	RFLNB	359845	1.271	up	7.705	7.98458e-09	1.26898e-07	80.7588
712	C21orf91	54149	-0.742	dn	-7.695	3.41071e-12	8.78454e-11	768.894
713	IRF7	3665	-0.678	dn	-7.692	6.99407e-13	1.93514e-11	10652.9
714	ARL14	80117	-0.761	dn	-7.688	5.42539e-12	1.36383e-10	490.952
715	PDCD6-AHRR	116412618	1.56	up	7.661	9.10277e-08	1.2269e-06	47.2891
716	ABLIM1	3983	0.641	up	7.658	2.91753e-13	8.33361e-12	5659.92
717	ITGA1	3672	0.918	up	7.657	1.20688e-10	2.52632e-09	248.424
718	GNB4	59345	-1.104	dn	-7.654	1.60614e-09	2.82879e-08	141.913
719	MED22	6837	-0.733	dn	-7.646	3.44177e-12	8.85093e-11	1415.64
720	ATP10B	23120	-1.967	dn	-7.635	9.16884e-07	1.01207e-05	28.5956
721	TFAP2A	7020	0.56	up	7.614	2.57164e-14	8.21308e-13	5539.33
722	ARID3B	10620	0.682	up	7.602	1.19108e-12	3.21075e-11	1138.59
723	KPNA2	3838	0.602	up	7.59	1.23626e-13	3.7015e-12	2449.97
724	NCL	4691	-0.581	dn	-7.59	6.15141e-14	1.89249e-12	16059.8
725	GDPD2	54857	1.193	up	7.59	5.33279e-09	8.75668e-08	101.163
726	TAGLN	6876	-1.433	dn	-7.588	4.5126e-08	6.33691e-07	64.9495
727	FBLN1	2192	0.717	up	7.569	3.3428e-12	8.62288e-11	690.6
728	SRSF7	6432	-0.593	dn	-7.558	1.08492e-13	3.27762e-12	2415.99
729	PPP1R3C	5507	-2.028	dn	-7.554	1.44548e-06	1.52814e-05	25.8223
730	MAGEF1	64110	0.684	up	7.548	1.61408e-12	4.29577e-11	1404.7
731	RPS29	6235	0.636	up	7.543	4.42925e-13	1.24398e-11	2112.14
732	STXBP1	6812	0.722	up	7.538	4.3285e-12	1.1013e-10	742.64
733	SP140L	93349	-0.647	dn	-7.533	6.37241e-13	1.77486e-11	1207.87
734	LZTS3	9762	0.962	up	7.527	3.88699e-10	7.5607e-09	317.194
735	PDE4D	5144	-0.849	dn	-7.522	6.33818e-11	1.36421e-09	386.183
736	FLOT1	10211	-0.586	dn	-7.503	1.14341e-13	3.44812e-12	3391.7
737	KRT5	3852	-0.524	dn	-7.498	1.22595e-14	4.05436e-13	66413.9
738	EPHA2	1969	-0.645	dn	-7.496	7.23264e-13	1.99129e-11	2047.31
739	CCDC86	79080	-0.679	dn	-7.491	1.85485e-12	4.91315e-11	785.768
740	FOSL2	2355	-0.602	dn	-7.484	2.11878e-13	6.18911e-12	4921.1
741	YPEL3	83719	0.817	up	7.481	4.16254e-11	9.21972e-10	378.164
742	LRRFIP1	9208	-0.605	dn	-7.475	2.43554e-13	7.05296e-12	8912.1
743	GSDME	1687	0.595	up	7.473	1.79149e-13	5.2977e-12	1906.64
744	PLA2G2F	64600	2.21	up	7.46	3.64316e-06	3.52277e-05	19.0941
745	CENPK	64105	0.948	up	7.446	4.28761e-10	8.29186e-09	285.985
746	L3MBTL2	83746	-0.802	dn	-7.445	3.61284e-11	8.08959e-10	430.87
747	ITGA5	3678	0.568	up	7.444	8.48364e-14	2.59099e-12	4687.72
748	PRDM1	639	0.683	up	7.438	2.64432e-12	6.88469e-11	2439.98
749	ZNFX1	57169	-0.574	dn	-7.403	1.2919e-13	3.86119e-12	20030.2
750	C4orf46	201725	0.999	up	7.402	1.0337e-09	1.8697e-08	188.843
751	CENPH	64946	0.806	up	7.398	4.75455e-11	1.04073e-09	434.592
752	ANTXR2	118429	0.631	up	7.395	7.94586e-13	2.16984e-11	2082.06
753	CBR3	874	-0.719	dn	-7.393	7.78374e-12	1.90526e-10	995.328
754	DUSP5	1847	0.619	up	7.393	5.65288e-13	1.58234e-11	3273.88
755	MYBBP1A	10514	-0.632	dn	-7.378	8.89484e-13	2.42504e-11	1620.5
756	ENC1	8507	-0.584	dn	-7.375	2.07883e-13	6.08303e-12	2513.87
757	TGFBI	7045	-0.567	dn	-7.372	1.19497e-13	3.5907e-12	9092.53
758	EPS8	2059	-0.657	dn	-7.357	1.95887e-12	5.17235e-11	958.098
759	SLC5A3	6526	0.832	up	7.347	9.52468e-11	2.01388e-09	339.044
760	SNRPD2	6633	0.718	up	7.342	9.56445e-12	2.30412e-10	851.79
761	ZNF618	114991	-1.02	dn	-7.335	1.73759e-09	3.0475e-08	172.941
762	RFC4	5984	0.862	up	7.333	1.70325e-10	3.49553e-09	299.741
763	ZFC3H1	196441	0.791	up	7.326	4.82482e-11	1.05473e-09	1538.47
764	UBIAD1	29914	-0.752	dn	-7.323	2.20611e-11	5.08802e-10	507.882
765	FZD10	11211	1.596	up	7.308	2.96539e-07	3.61343e-06	42.0719
766	SERTAD2	9792	0.624	up	7.279	1.15024e-12	3.11567e-11	1674.12
767	CSAG3	389903	-0.92	dn	-7.275	5.38538e-10	1.02727e-08	216.304
768	WIPI1	55062	0.808	up	7.271	8.38983e-11	1.78972e-09	355.921
769	ALDOC	230	0.738	up	7.261	2.14321e-11	4.94974e-10	606.41
770	NOP58	51602	-0.666	dn	-7.245	4.23324e-12	1.08035e-10	1832.64
771	CCNG2	901	0.687	up	7.241	7.28442e-12	1.79088e-10	932.821
772	SRM	6723	-0.708	dn	-7.241	1.19768e-11	2.84845e-10	647.184
773	NT5C3A	51251	-0.618	dn	-7.235	1.20058e-12	3.23117e-11	8991.04
774	HSP90B1	7184	0.571	up	7.223	2.99186e-13	8.53137e-12	13895.5
775	SCNN1A	6337	0.778	up	7.215	5.98012e-11	1.29546e-09	552.609
776	INHBA	3624	-0.674	dn	-7.207	6.17296e-12	1.54021e-10	9944.6
777	H1-3	3007	-2.722	dn	-7.202	2.81491e-05	0.000220581	13.0144
778	NID2	22795	1.077	up	7.2	5.54028e-09	9.04517e-08	132.055
779	KCTD15	79047	-0.707	dn	-7.19	1.47299e-11	3.46391e-10	970.443
780	SERTAD4	56256	-1.186	dn	-7.183	1.85055e-08	2.81052e-07	102.689
781	PPARD	5467	0.69	up	7.182	1.02464e-11	2.46135e-10	1357.56
782	EFHD2	79180	0.756	up	7.142	5.24772e-11	1.14271e-09	6149.4
783	SRSF8	10929	-0.714	dn	-7.133	2.23364e-11	5.14442e-10	533.691
784	FANCI	55215	0.606	up	7.126	1.4546e-12	3.88982e-11	2097.82
785	NRARP	441478	-0.672	dn	-7.125	8.64123e-12	2.09678e-10	821.765
786	MAP2K1	5604	0.552	up	7.122	2.67813e-13	7.71551e-12	3575.06
787	TYRO3	7301	0.821	up	7.118	1.98994e-10	4.03938e-09	444.88
788	TPST2	8459	0.704	up	7.118	1.90274e-11	4.41873e-10	594.272
789	CCL5	6352	-0.561	dn	-7.116	3.75673e-13	1.064e-11	6917.73
790	WNT5B	81029	1.065	up	7.115	6.46766e-09	1.04574e-07	138.455
791	RBL2	5934	0.662	up	7.112	7.14802e-12	1.75992e-10	1337.29
792	DHCR24	1718	-0.576	dn	-7.097	6.74157e-13	1.87146e-11	3703.7
793	AP3B2	8120	-1.14	dn	-7.089	1.58615e-08	2.42434e-07	102.609
794	LSM3	27258	0.911	up	7.085	9.73161e-10	1.764e-08	205.074
795	TNFAIP1	7126	0.544	up	7.083	2.50926e-13	7.25393e-12	3639.23
796	VRK1	7443	0.728	up	7.081	3.82282e-11	8.53491e-10	464.053
797	SCO2	9997	-2.25	dn	-7.074	9.50165e-06	8.32797e-05	18.3499
798	SP110	3431	-0.618	dn	-7.067	2.74529e-12	7.11442e-11	6660.39
799	CD9	928	0.533	up	7.052	2.00635e-13	5.89149e-12	9989.84
800	AMER1	139285	-0.709	dn	-7.033	3.12158e-11	7.04436e-10	594.618
801	CXorf38	159013	0.721	up	7.027	4.16167e-11	9.21972e-10	628.153
802	IGBP1	3476	0.578	up	6.999	1.18742e-12	3.20604e-11	1628.31
803	COX7B	1349	0.652	up	6.997	9.54893e-12	2.3037e-10	1157.3
804	SESTD1	91404	0.866	up	6.996	6.88745e-10	1.28742e-08	266.061
805	MAPKAP1	79109	0.595	up	6.994	2.04071e-12	5.37151e-11	1285.11
806	RETREG1	54463	-1.185	dn	-6.99	3.39623e-08	4.91324e-07	93.7005
807	LMO7	4008	0.562	up	6.98	7.89399e-13	2.15919e-11	11074.5
808	SAA1	6288	0.873	up	6.977	8.28409e-10	1.52469e-08	3409.74
809	ARL4C	10123	0.641	up	6.97	8.18098e-12	1.99666e-10	813.046
810	TJP2	9414	0.513	up	6.962	1.58248e-13	4.7045e-12	17509.8
811	PHF10	55274	0.791	up	6.95	2.32356e-10	4.69388e-09	510.393
812	APCDD1	147495	0.813	up	6.948	3.46482e-10	6.80265e-09	335.078
813	TNFAIP8L1	126282	0.853	up	6.945	6.84587e-10	1.28108e-08	479.072
814	ADAMTS14	140766	1.05	up	6.941	9.90619e-09	1.54941e-07	119.956
815	ETV7	51513	-0.657	dn	-6.939	1.4188e-11	3.34116e-10	2190
816	SERPINA3	12	-2.068	dn	-6.937	6.76467e-06	6.12849e-05	22.4452
817	LIMK2	3985	-0.584	dn	-6.92	2.13186e-12	5.59387e-11	2203.32
818	NLRP3	114548	1.877	up	6.92	3.281e-06	3.21147e-05	27.1582
819	CAPN3	825	-0.856	dn	-6.915	8.06606e-10	1.48783e-08	284.076
820	AJUBA	84962	-0.624	dn	-6.914	6.84041e-12	1.69088e-10	16830
821	SULF1	23213	-1.319	dn	-6.912	1.34698e-07	1.75757e-06	67.0363
822	KHNYN	23351	0.601	up	6.912	3.64741e-12	9.33683e-11	5006.46
823	C18orf54	162681	0.893	up	6.91	1.44857e-09	2.56205e-08	320.593
824	SGO1	151648	0.945	up	6.904	3.09334e-09	5.23899e-08	225.311
825	NUP37	79023	0.699	up	6.896	4.61662e-11	1.01451e-09	566.309
826	ALKBH8	91801	-0.767	dn	-6.883	1.97162e-10	4.00705e-09	459.484
827	CTSC	1075	-0.507	dn	-6.88	1.98548e-13	5.85071e-12	13787.5
828	ZSCAN31	64288	-1.365	dn	-6.878	2.103e-07	2.64722e-06	59.0341
829	GRWD1	83743	-0.782	dn	-6.865	2.80597e-10	5.58746e-09	478.4
830	AGAP1	116987	0.904	up	6.861	2.04844e-09	3.5445e-08	221.497
831	ZDHHC14	79683	-0.959	dn	-6.859	4.38765e-09	7.28393e-08	167.377
832	UTP20	27340	-0.836	dn	-6.858	7.33479e-10	1.36344e-08	365.934
833	TNFAIP8	25816	0.595	up	6.842	4.34797e-12	1.10458e-10	4055.98
834	ZNF263	10127	-0.711	dn	-6.832	7.98911e-11	1.70859e-09	776.697
835	CENPJ	55835	0.8	up	6.817	4.70794e-10	9.04217e-09	302.725
836	COPZ2	51226	-0.828	dn	-6.813	7.70334e-10	1.4272e-08	317.39
837	FEZ1	9638	1.171	up	6.792	5.578e-08	7.74866e-07	90.8074
838	PTPRE	5791	-0.66	dn	-6.78	3.20353e-11	7.20987e-10	796.132
839	BMP2	650	-0.671	dn	-6.775	4.24902e-11	9.39884e-10	936.228
840	PFDN5	5204	0.598	up	6.775	6.60738e-12	1.63885e-10	1596.33
841	ARL6IP1	23204	0.589	up	6.774	5.15416e-12	1.29955e-10	4709.01
842	SIPA1	6494	0.677	up	6.756	5.31318e-11	1.15542e-09	1101.51
843	MGST3	4259	0.621	up	6.754	1.3683e-11	3.23587e-10	908.441
844	CIP2A	57650	0.747	up	6.75	2.35945e-10	4.76063e-09	847.518
845	STC1	6781	1.77	up	6.748	3.06558e-06	3.03069e-05	31.5718
846	IPO4	79711	-0.683	dn	-6.744	6.42916e-11	1.38202e-09	800.591
847	TACC3	10460	0.647	up	6.739	2.82899e-11	6.4448e-10	1697.03
848	CMTM4	146223	0.644	up	6.735	2.68525e-11	6.15077e-10	868.983
849	FAM13B	51306	-0.764	dn	-6.732	3.51038e-10	6.88405e-09	578.332
850	PRDM11	56981	-0.806	dn	-6.727	7.53264e-10	1.39867e-08	289.067
851	PTDSS1	9791	-0.63	dn	-6.726	1.97311e-11	4.56642e-10	947.968
852	PCLO	27445	-0.958	dn	-6.721	7.12052e-09	1.14249e-07	227.35
853	RBM12	10137	0.623	up	6.714	1.7487e-11	4.07795e-10	1089.26
854	BCL2L13	23786	-0.533	dn	-6.676	1.50937e-12	4.02989e-11	5927.35
855	PHKB	5257	0.61	up	6.674	1.50277e-11	3.52405e-10	1839.35
856	NAV3	89795	0.733	up	6.67	2.53965e-10	5.11192e-09	1484.98
857	NPY4R2	100996758	-1.949	dn	-6.665	7.90702e-06	7.06701e-05	22.7985
858	H2BC7	8343	-1.44	dn	-6.659	6.48235e-07	7.39888e-06	51.9381
859	ZNF362	149076	-0.757	dn	-6.653	4.29933e-10	8.29537e-09	675.159
860	TIAM1	7074	0.749	up	6.647	3.80556e-10	7.42487e-09	573.689
861	RUNDC3A	10900	-1.69	dn	-6.646	2.69795e-06	2.69747e-05	34.8929
862	KIFC3	3801	0.671	up	6.642	7.80687e-11	1.67175e-09	2489.61
863	ABCA5	23461	0.774	up	6.64	6.17566e-10	1.16215e-08	476.056
864	GLCCI1	113263	1.007	up	6.64	1.71484e-08	2.61151e-07	133.134
865	FAM120C	54954	-0.735	dn	-6.637	3.03554e-10	6.00909e-09	528.961
866	ASB2	51676	1.185	up	6.632	1.04811e-07	1.39695e-06	81.2853
867	ZNF37A	7587	-0.763	dn	-6.609	5.76234e-10	1.09543e-08	515.661
868	HES1	3280	0.579	up	6.606	8.94503e-12	2.16111e-10	2525.83
869	CEBPE	1053	2.211	up	6.602	2.24048e-05	0.000179227	15.6091
870	NPAS2	4862	1.429	up	6.597	7.16296e-07	8.104e-06	51.7503
871	HOMER1	9456	-0.716	dn	-6.594	2.51031e-10	5.05894e-09	488.432
872	RNF122	79845	1.095	up	6.594	5.12676e-08	7.18732e-07	100.864
873	AMPD3	272	0.605	up	6.591	1.97451e-11	4.56642e-10	1382.19
874	RIMS3	9783	1.215	up	6.59	1.54169e-07	1.98842e-06	71.2928
875	CENPE	1062	0.744	up	6.583	4.53271e-10	8.71559e-09	998.68
876	TGFB3	7043	-1.744	dn	-6.581	4.07564e-06	3.90493e-05	32.0138
877	RHOB	388	-0.769	dn	-6.568	7.6223e-10	1.41375e-08	324.275
878	DTX4	23220	0.631	up	6.567	4.30926e-11	9.50702e-10	1001.96
879	ATP8A2	51761	1.115	up	6.563	6.8888e-08	9.46759e-07	96.4225
880	ACOXL	55289	2.166	up	6.558	2.1312e-05	0.000171715	19.5415
881	EPC1	80314	-0.729	dn	-6.547	3.9792e-10	7.73109e-09	541.468
882	RPL39	6170	0.574	up	6.538	1.09366e-11	2.6159e-10	2984.77
883	ARID5B	84159	-0.575	dn	-6.529	1.1773e-11	2.80795e-10	1854.3
884	H3C10	8357	-1.223	dn	-6.525	2.01264e-07	2.53729e-06	74.8045
885	IER5L	389792	-0.799	dn	-6.521	1.54436e-09	2.72572e-08	605.268
886	GZF1	64412	-0.665	dn	-6.517	1.20501e-10	2.52556e-09	715.328
887	RIPOR1	79567	0.552	up	6.514	6.45963e-12	1.60934e-10	2503.6
888	MND1	84057	1.254	up	6.511	2.68424e-07	3.30669e-06	72.6873
889	IER2	9592	-0.762	dn	-6.502	8.86241e-10	1.61869e-08	4147.36
890	TIMP3	7078	-0.706	dn	-6.501	3.0852e-10	6.09299e-09	457.118
891	TNS1	7145	-0.803	dn	-6.493	1.84631e-09	3.22134e-08	365.436
892	BCAT1	586	-0.663	dn	-6.491	1.29468e-10	2.68996e-09	1072.83
893	PSMD10	5716	0.617	up	6.49	4.39094e-11	9.67449e-10	861.409
894	TMEM268	203197	-0.596	dn	-6.487	2.58383e-11	5.92656e-10	1398.88
895	BCORL1	63035	0.761	up	6.48	9.51982e-10	1.72935e-08	356.473
896	PLIN3	10226	0.653	up	6.473	1.12465e-10	2.36671e-09	2520.87
897	HROB	78995	0.843	up	6.459	3.92502e-09	6.55485e-08	222.486
898	TRPV6	55503	1.014	up	6.441	3.70021e-08	5.28012e-07	117.533
899	IL1A	3552	-0.665	dn	-6.437	1.73238e-10	3.54663e-09	3462.7
900	WNT9A	7483	0.653	up	6.436	1.33312e-10	2.7664e-09	1770.18
901	PLEKHA7	144100	-0.592	dn	-6.433	3.02421e-11	6.86156e-10	3089.11
902	SH3KBP1	30011	0.585	up	6.413	2.77252e-11	6.32473e-10	2738.05
903	CDYL2	124359	1.16	up	6.386	1.82119e-07	2.32157e-06	80.4304
904	ADIPOR1	51094	0.501	up	6.367	2.68923e-12	6.99075e-11	5345.92
905	PAOX	196743	0.761	up	6.364	1.54135e-09	2.72327e-08	646.222
906	CDCA8	55143	0.603	up	6.361	5.71196e-11	1.23897e-09	982.658
907	RMI2	116028	0.65	up	6.341	1.92982e-10	3.9364e-09	597.898
908	PKM	5315	-0.487	dn	-6.332	1.98174e-12	5.22451e-11	89558.5
909	HLA-DQA1	3117	-0.548	dn	-6.327	1.4947e-11	3.51003e-10	1732.39
910	IFI35	3430	-0.619	dn	-6.327	1.00081e-10	2.11342e-09	8933.4
911	NOCT	25819	-0.64	dn	-6.321	1.68686e-10	3.47037e-09	734.128
912	EARS2	124454	-0.745	dn	-6.315	1.42854e-09	2.52929e-08	364.069
913	LAP3	51056	-0.519	dn	-6.313	6.57758e-12	1.63387e-10	9914.92
914	JUNB	3726	-0.761	dn	-6.312	1.91162e-09	3.32837e-08	17684.8
915	CDK4	1019	-0.722	dn	-6.309	9.65782e-10	1.75252e-08	670.624
916	NXT1	29107	-0.71	dn	-6.307	7.74229e-10	1.43126e-08	632.691
917	SLC6A9	6536	-0.632	dn	-6.302	1.53173e-10	3.17068e-09	7992.72
918	MT-ND6	4541	0.755	up	6.301	1.80679e-09	3.15896e-08	22041.4
919	ZBTB24	9841	-0.779	dn	-6.297	2.75276e-09	4.68584e-08	293.66
920	ETNK2	55224	0.698	up	6.297	6.41097e-10	1.20373e-08	628.982
921	CHST3	9469	-0.567	dn	-6.296	3.0129e-11	6.84515e-10	1520.53
922	PUS1	80324	-0.731	dn	-6.292	1.22657e-09	2.18786e-08	570.441
923	RACGAP1	29127	0.577	up	6.289	4.10517e-11	9.11675e-10	2280.29
924	ADAMTS2	9509	-1.777	dn	-6.287	9.49281e-06	8.32458e-05	29.3331
925	OSTC	58505	0.652	up	6.284	2.60747e-10	5.24213e-09	668.273
926	NOP56	10528	-0.574	dn	-6.283	3.90695e-11	8.69959e-10	3707.56
927	TMEM79	84283	-0.733	dn	-6.279	1.34415e-09	2.38743e-08	702.182
928	SOX9	6662	-0.527	dn	-6.266	1.08662e-11	2.60277e-10	6851.07
929	ABCC3	8714	0.524	up	6.265	9.95224e-12	2.39411e-10	3976.67
930	UNC93B1	81622	-0.599	dn	-6.243	9.10241e-11	1.9319e-09	4786.8
931	ERCC6L	54821	0.933	up	6.242	2.93663e-08	4.30783e-07	146.895
932	TICRR	90381	0.683	up	6.238	6.1743e-10	1.16215e-08	543.141
933	CHAMP1	283489	-0.693	dn	-6.232	7.72195e-10	1.42907e-08	967.36
934	CDK5R1	8851	1.25	up	6.231	5.98284e-07	6.86614e-06	62.9418
935	HEPHL1	341208	0.69	up	6.231	7.32764e-10	1.36344e-08	576.583
936	ATXN7L1	222255	-0.776	dn	-6.227	3.47244e-09	5.82807e-08	344.994
937	ARTN	9048	0.732	up	6.216	1.71622e-09	3.01317e-08	2308.54
938	ATXN7L2	127002	-1.171	dn	-6.216	3.38749e-07	4.08619e-06	85.8591
939	VGLL3	389136	0.703	up	6.207	1.04419e-09	1.88664e-08	722.837
940	HAUS4	54930	0.627	up	6.206	2.13053e-10	4.31954e-09	1103.73
941	ARHGAP19	84986	0.857	up	6.206	1.26449e-08	1.95048e-07	196.967
942	AHNAK	79026	-0.581	dn	-6.197	7.18501e-11	1.54055e-09	41046
943	RPL36AL	6166	0.553	up	6.193	3.4167e-11	7.66905e-10	2929.93
944	IRF9	10379	-0.554	dn	-6.188	3.61371e-11	8.08959e-10	4107.1
945	DDX31	64794	-0.66	dn	-6.183	4.9023e-10	9.39393e-09	515.5
946	KIF3C	3797	0.7	up	6.171	1.15593e-09	2.07066e-08	639.344
947	TEC	7006	0.921	up	6.167	3.33295e-08	4.83422e-07	182.432
948	DIDO1	11083	-0.564	dn	-6.166	5.3199e-11	1.15542e-09	2023.13
949	INCENP	3619	0.592	up	6.163	1.12499e-10	2.36671e-09	1296.73
950	SLPI	6590	0.672	up	6.162	6.90981e-10	1.29016e-08	3048.44
951	KRT80	144501	-0.606	dn	-6.16	1.61196e-10	3.32855e-09	1940.99
952	LRP8	7804	0.654	up	6.158	4.83151e-10	9.26887e-09	692.026
953	PLCD1	5333	0.637	up	6.155	3.38229e-10	6.65621e-09	1042.38
954	HSPH1	10808	0.523	up	6.154	1.72838e-11	4.03618e-10	5854.39
955	SMARCA1	6594	0.594	up	6.153	1.23946e-10	2.58484e-09	2340.8
956	TSKU	25987	-0.567	dn	-6.152	6.18926e-11	1.33387e-09	3603.53
957	ANXA3	306	0.59	up	6.147	1.15687e-10	2.42885e-09	5474.69
958	HSDL2	84263	0.636	up	6.146	3.45341e-10	6.78819e-09	974.258
959	ARHGEF39	84904	0.958	up	6.146	5.52783e-08	7.69171e-07	136.127
960	POLR1B	84172	-0.603	dn	-6.144	1.61742e-10	3.33571e-09	817.991
961	HCFC2	29915	-0.88	dn	-6.142	2.1906e-08	3.29415e-07	183.297
962	IFNL3	282617	-1.046	dn	-6.135	1.44283e-07	1.86811e-06	104.66
963	MPST	4357	0.675	up	6.131	8.41395e-10	1.5456e-08	741.221
964	RUFY4	285180	-2.131	dn	-6.128	4.68319e-05	0.000349925	18.1137
965	RDH10	157506	0.644	up	6.127	4.48421e-10	8.63224e-09	672.432
966	EPB41L5	57669	0.626	up	6.123	3.06991e-10	6.06996e-09	1181.62
967	POLR3H	171568	-0.749	dn	-6.123	3.40003e-09	5.72948e-08	564.984
968	OAT	4942	0.521	up	6.122	1.91544e-11	4.44208e-10	3755.52
969	STK39	27347	0.553	up	6.114	5.10143e-11	1.11375e-09	4220.91
970	LRRC20	55222	1.034	up	6.11	1.39121e-07	1.80825e-06	123.899
971	SLFN5	162394	-0.56	dn	-6.106	6.45549e-11	1.3859e-09	33373.5
972	ABCA1	19	0.981	up	6.093	8.56327e-08	1.15884e-06	142.719
973	DCP2	167227	0.624	up	6.093	3.36714e-10	6.63418e-09	867.276
974	TRABD2B	388630	-1.828	dn	-6.093	1.82407e-05	0.0001492	24.1594
975	GJC1	10052	0.778	up	6.091	6.21873e-09	1.00646e-07	278.596
976	ZBED3	84327	-1.204	dn	-6.088	6.50959e-07	7.42492e-06	114.403
977	PLEKHH2	130271	0.855	up	6.087	1.93618e-08	2.93526e-07	254.658
978	GPR39	2863	-0.726	dn	-6.085	2.68497e-09	4.57974e-08	445.495
979	TIMP1	7076	0.582	up	6.085	1.27591e-10	2.65425e-09	2119.91
980	NCEH1	57552	0.597	up	6.076	1.93399e-10	3.94013e-09	1874.48
981	RBCK1	10616	-0.531	dn	-6.07	3.40397e-11	7.65072e-10	13094.1
982	BRMS1	25855	-0.721	dn	-6.069	2.62922e-09	4.48922e-08	1338.06
983	SOCS2	8835	0.551	up	6.065	6.18383e-11	1.33387e-09	1581.29
984	NGEF	25791	1	up	6.057	1.18411e-07	1.55611e-06	122.398
985	ZNF594	84622	-0.784	dn	-6.056	7.85278e-09	1.24922e-07	249.715
986	SLC2A8	29988	-0.875	dn	-6.047	2.91994e-08	4.28709e-07	375.901
987	CLCN5	1184	1.077	up	6.043	2.60964e-07	3.22209e-06	111.53
988	PIGG	54872	-0.56	dn	-6.038	9.03104e-11	1.91918e-09	1307.56
989	AP5S1	55317	-0.735	dn	-6.038	3.80975e-09	6.3687e-08	351.74
990	CAMK2N1	55450	0.534	up	6.027	4.62494e-11	1.01501e-09	2661.34
991	SPC24	147841	0.957	up	6.02	8.49538e-08	1.15151e-06	127.564
992	STK40	83931	-0.607	dn	-6.019	3.22461e-10	6.36083e-09	1503.02
993	IL18R1	8809	0.764	up	6.008	6.96166e-09	1.12129e-07	273.472
994	LCE1E	353135	1.577	up	6.008	7.66362e-06	6.87037e-05	30.947
995	MEGF6	1953	0.881	up	6.007	3.64493e-08	5.21456e-07	322.283
996	CCL22	6367	-0.691	dn	-6.007	1.97783e-09	3.43295e-08	555.424
997	SURF6	6838	-0.649	dn	-6.001	8.82456e-10	1.61354e-08	1261.53
998	SDC4	6385	-0.563	dn	-5.995	1.21384e-10	2.53771e-09	16470.3
999	ECE1	1889	-0.514	dn	-5.993	3.03886e-11	6.88548e-10	4177.76
1000	CYP4B1	1580	-1.351	dn	-5.983	2.40954e-06	2.42939e-05	57.4553
1001	ASMTL	8623	0.884	up	5.983	4.14622e-08	5.85675e-07	160.095
1002	TPM4	7171	0.508	up	5.979	2.72188e-11	6.21767e-10	14160.8
1003	SAMD11	148398	-1.23	dn	-5.964	1.13957e-06	1.23192e-05	88.5803
1004	DTX3L	151636	-0.53	dn	-5.951	6.08455e-11	1.31638e-09	21108.4
1005	MLKL	197259	-0.553	dn	-5.951	1.15742e-10	2.42885e-09	2979.67
1006	MELK	9833	0.641	up	5.948	9.48429e-10	1.72476e-08	890.019
1007	IL1R1	3554	0.768	up	5.945	9.56992e-09	1.50102e-07	296.485
1008	UPK3B	105375355	0.783	up	5.928	1.28904e-08	1.98651e-07	623.709
1009	EGR3	1960	-1.073	dn	-5.923	3.70445e-07	4.40826e-06	97.6878
1010	CENPF	1063	0.582	up	5.922	2.8049e-10	5.58746e-09	3096.99
1011	MORF4L1	10933	0.516	up	5.92	4.74531e-11	1.04006e-09	5326.15
1012	PCCA	5095	0.759	up	5.914	9.41449e-09	1.47802e-07	276.852
1013	HR	55806	-0.731	dn	-5.914	5.96787e-09	9.68667e-08	5276.05
1014	CIRBP	1153	-0.698	dn	-5.911	3.40723e-09	5.73584e-08	2408.16
1015	HSPB9	94086	-1.5	dn	-5.908	6.76558e-06	6.12849e-05	36.6665
1016	ANG	283	1.287	up	5.906	1.99371e-06	2.04581e-05	55.7304
1017	FDX2	112812	-0.838	dn	-5.901	3.11079e-08	4.53949e-07	204.647
1018	SPRR2D	6703	1.547	up	5.893	8.87136e-06	7.84112e-05	32.3187
1019	PARD6B	84612	0.663	up	5.891	1.92018e-09	3.3398e-08	610.326
1020	ZMIZ2	83637	-0.519	dn	-5.889	6.10521e-11	1.31915e-09	5943.57
1021	EPC2	26122	-0.644	dn	-5.885	1.34412e-09	2.38743e-08	813.482
1022	ERO1A	30001	0.555	up	5.879	1.74819e-10	3.57462e-09	5101.58
1023	AJAP1	55966	0.808	up	5.864	2.37899e-08	3.54881e-07	214.224
1024	PPP2R5C	5527	0.569	up	5.857	2.79039e-10	5.57619e-09	2120.09
1025	TPPP3	51673	-1.539	dn	-5.852	9.45763e-06	8.29807e-05	44.7555
1026	NAE1	8883	0.598	up	5.839	6.10673e-10	1.15306e-08	1187.95
1027	KALRN	8997	1.051	up	5.835	4.03976e-07	4.76669e-06	107.426
1028	LSG1	55341	-0.577	dn	-5.832	3.83515e-10	7.46852e-09	983.205
1029	CDC42SE1	56882	-0.487	dn	-5.83	3.10168e-11	7.01834e-10	5471.54
1030	HOMER2	9455	0.837	up	5.826	4.07314e-08	5.76323e-07	208.329
1031	LTA4H	4048	0.524	up	5.82	1.00882e-10	2.12765e-09	1923.01
1032	NDUFB4	4710	0.623	up	5.817	1.18077e-09	2.11291e-08	686.654
1033	KNL1	57082	0.697	up	5.815	5.02765e-09	8.2971e-08	1363.77
1034	TMEM198	130612	-1.118	dn	-5.815	7.64253e-07	8.60016e-06	83.6684
1035	TINCR	257000	0.697	up	5.805	5.2428e-09	8.61823e-08	771.258
1036	MANF	7873	0.589	up	5.802	5.90331e-10	1.11843e-08	893.559
1037	ABAT	18	-0.707	dn	-5.795	6.52356e-09	1.05376e-07	365.178
1038	NIPA1	123606	0.558	up	5.791	2.91346e-10	5.78106e-09	1105.76
1039	RPS11	6205	0.572	up	5.784	4.2932e-10	8.2931e-09	8433.91
1040	TRIM5	85363	-0.535	dn	-5.779	1.68955e-10	3.47166e-09	6210.96
1041	P2RY6	5031	0.674	up	5.773	3.9754e-09	6.62579e-08	609.209
1042	DENND11	57189	0.685	up	5.769	4.93946e-09	8.16764e-08	499.269
1043	IFNL2	282616	-1.161	dn	-5.757	1.27458e-06	1.36381e-05	73.7803
1044	SLC27A1	376497	0.719	up	5.749	9.69536e-09	1.51785e-07	505.211
1045	MOCS3	27304	-0.646	dn	-5.747	2.60078e-09	4.44972e-08	508.398
1046	NUSAP1	51203	0.608	up	5.744	1.19305e-09	2.13261e-08	2645.24
1047	CNTN1	1272	0.911	up	5.738	1.38067e-07	1.79733e-06	169.876
1048	ANO2	57101	-2.564	dn	-5.733	0.000290017	0.00175676	10.3704
1049	FOXN1	8456	-1.847	dn	-5.731	4.42163e-05	0.000332754	21.5817
1050	PHLDB1	23187	-0.67	dn	-5.725	4.52824e-09	7.50989e-08	1069.21
1051	ACTN2	88	-1.155	dn	-5.72	1.36587e-06	1.45592e-05	69.8562
1052	LARP1	23367	-0.473	dn	-5.711	3.74242e-11	8.36656e-10	9642.3
1053	PALS1	64398	0.549	up	5.692	3.77598e-10	7.37899e-09	1813.36
1054	TMCO4	255104	-0.655	dn	-5.685	4.07496e-09	6.78499e-08	668.474
1055	TRIM38	10475	-0.492	dn	-5.681	8.079e-11	1.72561e-09	3239.1
1056	DAPK1	1612	0.544	up	5.68	3.51757e-10	6.89007e-09	5520.45
1057	SSR3	6747	0.553	up	5.68	4.43633e-10	8.54988e-09	4202.9
1058	MRTO4	51154	-0.656	dn	-5.68	4.24986e-09	7.06218e-08	587.381
1059	EIF4A2	1974	0.472	up	5.672	4.48417e-11	9.86694e-10	8105.29
1060	ENTPD4	9583	0.564	up	5.66	6.43887e-10	1.20761e-08	956.299
1061	RPL9	6133	0.527	up	5.644	2.68705e-10	5.37634e-09	5480.67
1062	ANXA4	307	-0.514	dn	-5.635	1.96567e-10	3.9998e-09	3400.64
1063	PLPP3	8613	-0.772	dn	-5.627	3.59377e-08	5.15897e-07	267.143
1064	KCNK1	3775	0.516	up	5.622	2.2241e-10	4.49837e-09	2544.25
1065	PSMB2	5690	0.495	up	5.616	1.2479e-10	2.59921e-09	2598.16
1066	DSC2	1824	0.538	up	5.615	4.16605e-10	8.08474e-09	6649.07
1067	NFE2L2	4780	-0.582	dn	-5.615	1.22246e-09	2.18286e-08	8243.31
1068	NEXN	91624	-1.559	dn	-5.609	1.90565e-05	0.000155062	32.0136
1069	PLK4	10733	0.677	up	5.607	8.57103e-09	1.35448e-07	486.893
1070	TGIF1	7050	-0.545	dn	-5.606	5.21534e-10	9.971e-09	1591.08
1071	AK8	158067	1.439	up	5.605	1.08831e-05	9.47438e-05	39.8111
1072	PHACTR4	65979	-0.561	dn	-5.585	8.5901e-10	1.57238e-08	1781.55
1073	ARL4A	10124	-0.888	dn	-5.562	1.99405e-07	2.51807e-06	153.307
1074	TNFRSF10A	8797	-0.563	dn	-5.56	1.01776e-09	1.84285e-08	1356.92
1075	ARAP2	116984	-0.636	dn	-5.558	4.95073e-09	8.17821e-08	859.235
1076	ERO1B	56605	1.206	up	5.556	3.19821e-06	3.14697e-05	61.35
1077	HOXA1	3198	0.554	up	5.553	8.48674e-10	1.55516e-08	1108.26
1078	HID1	283987	0.746	up	5.553	3.3e-08	4.79472e-07	373.704
1079	COX7A2	1347	0.573	up	5.552	1.33899e-09	2.38331e-08	893.882
1080	CENPA	1058	0.652	up	5.548	7.01476e-09	1.12768e-07	435.207
1081	RUNX1	861	-0.543	dn	-5.542	6.82536e-10	1.27867e-08	3759.88
1082	FANCD2	2177	0.777	up	5.542	5.39137e-08	7.51431e-07	279.402
1083	TP53INP2	58476	0.609	up	5.538	3.14621e-09	5.32315e-08	825.448
1084	DHX37	57647	-0.727	dn	-5.536	2.64908e-08	3.93404e-07	369.245
1085	RIPOR3	140876	1.103	up	5.535	1.61944e-06	1.6936e-05	85.4353
1086	MYD88	4615	-0.478	dn	-5.522	1.22464e-10	2.55711e-09	3958.11
1087	ARFGAP3	26286	0.551	up	5.52	9.27358e-10	1.69011e-08	1444.61
1088	THRA	7067	0.645	up	5.514	7.14137e-09	1.14367e-07	711.212
1089	DUSP7	1849	-0.519	dn	-5.511	4.25018e-10	8.22896e-09	3147.17
1090	NEDD9	4739	-0.553	dn	-5.503	1.05635e-09	1.90449e-08	2355.69
1091	KRCC1	51315	-0.615	dn	-5.5	4.22902e-09	7.03453e-08	965.969
1092	PKP1	5317	-0.485	dn	-5.499	1.7212e-10	3.52804e-09	23254.2
1093	SVIL	6840	-0.484	dn	-5.499	1.66339e-10	3.4263e-09	7248.31
1094	RPL14	9045	0.53	up	5.497	6.1143e-10	1.15319e-08	3708.13
1095	CNP	1267	-0.591	dn	-5.496	2.61457e-09	4.46876e-08	3733.35
1096	URB1	9875	-0.649	dn	-5.486	8.70268e-09	1.37399e-07	567.444
1097	TRIM22	10346	-0.501	dn	-5.482	2.99422e-10	5.93429e-09	15665.6
1098	METRNL	284207	0.638	up	5.479	7.3097e-09	1.16725e-07	1839.18
1099	TMBIM1	64114	0.474	up	5.468	1.45055e-10	3.00634e-09	16070.8
1100	RRP1	8568	-0.697	dn	-5.465	2.19445e-08	3.29699e-07	711.259
1101	FRK	2444	0.589	up	5.461	2.93942e-09	4.9985e-08	988.318
1102	ITM2C	81618	0.69	up	5.46	1.99686e-08	3.02179e-07	401.47
1103	PPP4R4	57718	2.104	up	5.457	0.000171443	0.00110902	14.8903
1104	BLZF1	8548	-0.559	dn	-5.436	1.68485e-09	2.96121e-08	3231.08
1105	THTPA	79178	-0.709	dn	-5.429	3.09423e-08	4.52318e-07	423.509
1106	OSGEP	55644	-0.7	dn	-5.428	2.69273e-08	3.98843e-07	320.669
1107	SOWAHB	345079	1.394	up	5.426	1.38188e-05	0.000116902	37.3862
1108	MFNG	4242	1.005	up	5.423	1.02528e-06	1.12285e-05	112.886
1109	MYCL	4610	1.12	up	5.42	2.62103e-06	2.62526e-05	66.6069
1110	SOWAHC	65124	-0.525	dn	-5.417	8.00664e-10	1.4785e-08	1913.6
1111	GRIP2	80852	-1.253	dn	-5.416	6.46645e-06	5.88615e-05	65.4953
1112	EXOC3L1	283849	-0.716	dn	-5.411	3.71321e-08	5.29416e-07	400.274
1113	ARHGAP26	23092	-0.605	dn	-5.405	5.33746e-09	8.75668e-08	833.081
1114	TBC1D9	23158	-0.929	dn	-5.402	5.3903e-07	6.24166e-06	121.718
1115	MAK16	84549	-0.702	dn	-5.394	3.20734e-08	4.66818e-07	434.783
1116	FEM1A	55527	-0.556	dn	-5.387	1.98702e-09	3.44533e-08	908.223
1117	PES1	23481	-0.556	dn	-5.381	2.04774e-09	3.5445e-08	1339.38
1118	ZNF777	27153	-0.563	dn	-5.381	2.40512e-09	4.12761e-08	968.596
1119	SLC15A3	51296	-0.573	dn	-5.364	3.26837e-09	5.52427e-08	5473.14
1120	NXF1	10482	-0.537	dn	-5.363	1.41658e-09	2.51076e-08	1080.58
1121	TAPBPL	55080	-0.548	dn	-5.357	1.90436e-09	3.31917e-08	1150.46
1122	ST6GAL1	6480	0.676	up	5.355	2.46494e-08	3.66722e-07	381.658
1123	RPS13	6207	0.514	up	5.35	8.41615e-10	1.5456e-08	6183.06
1124	MYZAP	100820829	2.107	up	5.348	0.000214943	0.00135232	13.3008
1125	DXO	1797	-0.775	dn	-5.34	1.14674e-07	1.51277e-06	281.632
1126	IL31RA	133396	1.02	up	5.338	1.54163e-06	1.61958e-05	93.0767
1127	KCNJ2	3759	-1.103	dn	-5.336	2.9807e-06	2.95026e-05	71.1615
1128	MZT1	440145	0.69	up	5.328	3.47689e-08	5.02128e-07	681.755
1129	DLX5	1749	-1.487	dn	-5.326	2.79579e-05	0.000219256	34.5145
1130	PROC	5624	-1.429	dn	-5.324	2.14916e-05	0.000172829	40.3377
1131	SETD1B	23067	-0.545	dn	-5.32	2.12649e-09	3.67198e-08	1575.78
1132	FAM72D	728833	1.005	up	5.32	1.43441e-06	1.51931e-05	89.4654
1133	MOB3C	148932	-0.494	dn	-5.316	5.81897e-10	1.10495e-08	2305.28
1134	PTP4A3	11156	1.245	up	5.315	8.18882e-06	7.29553e-05	49.3294
1135	CWC25	54883	-0.564	dn	-5.314	3.38362e-09	5.70755e-08	794.128
1136	ZNF283	284349	-0.943	dn	-5.313	8.38995e-07	9.34713e-06	124.046
1137	CD96	10225	1.882	up	5.309	0.00012471	0.000842469	18.4327
1138	PTAFR	5724	0.506	up	5.308	8.44167e-10	1.54859e-08	1803.52
1139	ALPG	251	-1.305	dn	-5.307	1.18296e-05	0.000102136	45.2261
1140	RNF152	220441	-0.51	dn	-5.306	9.45722e-10	1.72171e-08	3863.77
1141	HMGB3	3149	0.617	up	5.3	1.08518e-08	1.6863e-07	561.698
1142	NOP2	4839	-0.518	dn	-5.294	1.23843e-09	2.20667e-08	2015.59
1143	PTGR1	22949	0.513	up	5.291	1.10576e-09	1.98505e-08	1429
1144	GNL2	29889	-0.53	dn	-5.28	1.79569e-09	3.14283e-08	1293.48
1145	PARPBP	55010	0.799	up	5.276	1.99211e-07	2.51807e-06	194.971
1146	CDCA3	83461	0.679	up	5.272	3.67965e-08	5.25974e-07	355.029
1147	SLC12A6	9990	0.588	up	5.267	7.09788e-09	1.13994e-07	3133.46
1148	BLM	641	0.629	up	5.263	1.60247e-08	2.44482e-07	465.72
1149	CCN2	1490	-0.749	dn	-5.262	1.09146e-07	1.44554e-06	234.367
1150	GDF15	9518	-1.292	dn	-5.26	1.25384e-05	0.000107384	54.4214
1151	RPA1	6117	0.506	up	5.257	1.09505e-09	1.96792e-08	1549.41
1152	GAN	8139	0.698	up	5.255	5.3265e-08	7.43007e-07	346.225
1153	AKR1B1	231	0.477	up	5.253	5.00148e-10	9.57304e-09	2524.28
1154	STK36	27148	-0.759	dn	-5.251	1.30936e-07	1.71323e-06	256.731
1155	CCN1	3491	-0.577	dn	-5.249	6.10509e-09	9.89024e-08	1246.85
1156	GPATCH2L	55668	0.62	up	5.248	1.45133e-08	2.22232e-07	1263.74
1157	AASS	10157	0.799	up	5.245	2.24395e-07	2.80779e-06	254.447
1158	GPATCH4	54865	-0.672	dn	-5.227	3.96551e-08	5.62042e-07	584.953
1159	GDA	9615	0.799	up	5.225	2.41979e-07	3.01431e-06	191.101
1160	LNPEP	4012	-0.57	dn	-5.224	5.92178e-09	9.62118e-08	1826.08
1161	H2BC9	8345	-1.221	dn	-5.222	9.20217e-06	8.10362e-05	53.3679
1162	PRICKLE1	144165	-0.909	dn	-5.22	8.28395e-07	9.25363e-06	127.517
1163	TNS4	84951	-0.471	dn	-5.21	5.27474e-10	1.00731e-08	9385.79
1164	BCLAF1	9774	-0.489	dn	-5.206	8.98445e-10	1.6392e-08	2412.37
1165	DYRK2	8445	0.516	up	5.205	1.84111e-09	3.21561e-08	1767.2
1166	CCNE1	898	1.123	up	5.2	5.19947e-06	4.85139e-05	69.857
1167	TROAP	10024	0.593	up	5.2	1.06719e-08	1.66298e-07	807.242
1168	TRIM25	7706	-0.503	dn	-5.199	1.35728e-09	2.40821e-08	3960.04
1169	AMOT	154796	-0.603	dn	-5.194	1.33536e-08	2.05413e-07	971.682
1170	BAHCC1	57597	-0.66	dn	-5.192	3.76957e-08	5.36539e-07	1160.13
1171	BCL2L14	79370	-0.579	dn	-5.192	8.32553e-09	1.32066e-07	670.138
1172	GBP2	2634	-0.447	dn	-5.19	2.80922e-10	5.58746e-09	11603.4
1173	SLC35F3	148641	1.455	up	5.176	3.53342e-05	0.00027239	30.6535
1174	EMC1	23065	-0.524	dn	-5.169	2.69214e-09	4.58732e-08	1177.77
1175	IGFL4	444882	-1.767	dn	-5.165	0.000119192	0.000811076	19.9905
1176	IL1B	3553	0.519	up	5.163	2.44883e-09	4.19832e-08	5963.47
1177	L3HYPDH	112849	-0.641	dn	-5.163	3.08305e-08	4.51077e-07	497.895
1178	CHTF18	63922	0.696	up	5.161	7.59742e-08	1.03904e-06	519.538
1179	ID2	3398	-0.654	dn	-5.155	3.99338e-08	5.65515e-07	566.262
1180	YBX2	51087	1.052	up	5.151	3.60233e-06	3.48933e-05	75.8991
1181	MAP3K20	51776	0.551	up	5.151	5.51586e-09	9.01408e-08	1256.89
1182	TAB3	257397	0.616	up	5.15	2.08299e-08	3.14645e-07	3960.5
1183	NSD2	7468	0.512	up	5.146	2.24209e-09	3.85966e-08	1909.54
1184	BIRC3	330	-0.526	dn	-5.138	3.29242e-09	5.55931e-08	9169.46
1185	HEXIM2	124790	-0.933	dn	-5.138	1.37872e-06	1.46774e-05	131.709
1186	IFI16	3428	-0.513	dn	-5.137	2.40456e-09	4.12761e-08	19947.1
1187	ADGRA2	25960	-1.143	dn	-5.128	7.38172e-06	6.63643e-05	112.387
1188	COX7C	1350	0.56	up	5.113	8.0329e-09	1.27545e-07	1417.29
1189	CKAP2L	150468	0.624	up	5.108	2.89982e-08	4.26129e-07	1292.1
1190	SKAP2	8935	0.561	up	5.105	8.55381e-09	1.35303e-07	1720.39
1191	VAV2	7410	-0.494	dn	-5.103	1.75237e-09	3.07021e-08	6059.72
1192	SF1	7536	-0.466	dn	-5.099	8.20615e-10	1.512e-08	5339.7
1193	DUSP2	1844	-1.78	dn	-5.098	0.00014417	0.00095796	26.7125
1194	RPS24	6229	0.525	up	5.096	3.9516e-09	6.59269e-08	9146.63
1195	CCNF	899	0.561	up	5.094	9.00124e-09	1.41712e-07	750.017
1196	CYP2E1	1571	0.832	up	5.093	5.79613e-07	6.67012e-06	213.379
1197	ZNF319	57567	-0.549	dn	-5.092	6.99229e-09	1.12514e-07	853.841
1198	CIART	148523	-0.728	dn	-5.09	1.61237e-07	2.07477e-06	259.592
1199	EGFL7	51162	0.916	up	5.087	1.39581e-06	1.48235e-05	146.227
1200	CXCL1	2919	-0.707	dn	-5.075	1.27017e-07	1.66383e-06	257.996
1201	HNRNPU	3192	-0.472	dn	-5.072	1.12696e-09	2.02094e-08	13371.4
1202	HMG20B	10362	0.601	up	5.071	2.23757e-08	3.35276e-07	1255.69
1203	CASP8	841	-0.516	dn	-5.067	3.66522e-09	6.13934e-08	2009.22
1204	SPC25	57405	0.984	up	5.059	2.80182e-06	2.78331e-05	92.7197
1205	MMP11	4320	1.704	up	5.056	0.00012354	0.000836096	20.5544
1206	SEC61G	23480	0.609	up	5.054	2.80304e-08	4.12993e-07	610.974
1207	PLSCR4	57088	-0.679	dn	-5.052	9.18076e-08	1.23542e-06	392.16
1208	RGL3	57139	0.699	up	5.049	1.25454e-07	1.64463e-06	294.635
1209	ERBB3	2065	0.521	up	5.048	4.536e-09	7.51532e-08	2222.55
1210	HAP1	9001	0.705	up	5.045	1.39651e-07	1.81373e-06	498.621
1211	MYRF	745	0.989	up	5.041	3.09863e-06	3.05616e-05	95.1129
1212	MOV10	4343	-0.488	dn	-5.041	2.0523e-09	3.54752e-08	6866.95
1213	SLC41A1	254428	0.502	up	5.038	2.98861e-09	5.077e-08	2070.57
1214	MARCHF4	57574	-1.414	dn	-5.036	4.18348e-05	0.000317252	41.127
1215	MT2A	4502	0.488	up	5.032	2.14912e-09	3.70724e-08	4114.82
1216	ADGRF4	221393	0.501	up	5.031	3.01958e-09	5.12442e-08	1740.14
1217	BLNK	29760	-0.892	dn	-5.025	1.37202e-06	1.46154e-05	133.391
1218	TNFSF18	8995	-1.688	dn	-5.023	0.000126297	0.000850844	21.397
1219	BRD8	10902	0.504	up	5.02	3.45197e-09	5.79952e-08	1219.63
1220	HBS1L	10767	0.61	up	5.018	3.34587e-08	4.84876e-07	498.543
1221	UTP15	84135	-0.722	dn	-5.015	1.9966e-07	2.51896e-06	280.632
1222	GSAP	54103	0.576	up	5.01	1.81114e-08	2.75316e-07	1225.41
1223	LACTB	114294	0.505	up	5.008	3.75865e-09	6.28955e-08	2473.28
1224	CENPQ	55166	0.866	up	5.002	1.15068e-06	1.24233e-05	172.005
1225	SEMA6B	10501	1.223	up	5.001	1.73849e-05	0.000142959	52.82
1226	SCN9A	6335	-0.987	dn	-4.996	3.52473e-06	3.42802e-05	97.193
1227	TMEM158	25907	0.755	up	4.993	3.37216e-07	4.07063e-06	256.13
1228	ACOT4	122970	-1.051	dn	-4.99	5.88403e-06	5.40886e-05	73.8827
1229	PGK1	5230	0.433	up	4.987	5.52613e-10	1.05292e-08	13463.1
1230	RPL29	6159	0.442	up	4.987	7.30839e-10	1.36155e-08	5258.28
1231	REXO4	57109	-0.552	dn	-4.986	1.23515e-08	1.90873e-07	1342.41
1232	BNIP3L	665	0.552	up	4.985	1.24144e-08	1.91669e-07	2357.61
1233	RRP9	9136	-0.769	dn	-4.985	4.13095e-07	4.86402e-06	219.966
1234	DONSON	29980	0.652	up	4.985	7.96314e-08	1.08463e-06	379.597
1235	EME1	146956	0.908	up	4.976	1.89358e-06	1.95383e-05	111.164
1236	FAM72C	554282	0.987	up	4.972	3.81303e-06	3.67855e-05	85.0629
1237	TPRA1	131601	0.599	up	4.96	3.53495e-08	5.08405e-07	2736.05
1238	TTLL11	158135	-0.583	dn	-4.959	2.6223e-08	3.89788e-07	540.695
1239	SLC35F6	54978	-0.524	dn	-4.957	7.63028e-09	1.21613e-07	2206.8
1240	WBP2	23558	0.572	up	4.951	2.1989e-08	3.30072e-07	2440.52

## Sheet: Up-DEG
Up-regulated DEG list of Venn diagram area
No	(A)	(B)	(C)	(D)	(E)	(F)	(G)
	TI_down only	EFE-L_up only	EFE-H_up only	TI_down & EFE-L_up	TI_down & EFE-H_up	EFE-L_up & EFE-H_up	TI_down & EFE-L_up & EFE-H_up
1	ABCC5	ACTB	AASS	ANLN	APCDD1	A2ML1	ADGRA3
2	ABCD3	ADAM8	ABCA1	IVL	ARHGAP19	ABLIM1	ASPM
3	ACADSB	ADAM9	ABCA2	KIF11	CD9	ABTB1	BIRC5
4	ADIRF	ADAMTS15	ABCA5	LMNB2	CNTN1	ACOXL	BUB1B
5	AGFG2	ADAMTSL5	ABCC3	MCM10	COX7B	ADAM19	CCNA2
6	AGR2	ADK	ABCG2	MKI67	COX7C	ADAMTS14	CCNB2
7	AHNAK	ADM	ABHD17C	NCAPD3	EFEMP1	ADAMTSL4	CCNF
8	AKR1A1	AFAP1L1	ABRACL	SDC1	EPHB6	ADGRE2	CDC20
9	AKR1B10	AFDN	AGAP1	TOP2A	ERMP1	ADGRF1	CDCA3
10	AKR1C2	ALOXE3	AK8	TP53I11	FBLN1	ADGRF4	CENPF
11	AKR7A2	ANXA2	AKR1B1		FTL	ADIPOR1	CIT
12	ALAD	ANXA5	ALDOC		LTA4H	AJAP1	CRABP2
13	ALDH1A1	AREG	ALOX15B		MAPKAP1	AKAP12	DLGAP5
14	ALDH3A1	ARG2	ANG		MGST3	ALDH1A3	FLG
15	ALDH3A2	ARHGAP20	ARFGAP3		MYCL	AMPD3	GPSM2
16	ALDH4A1	ARHGDIA	ARL6IP1		NDUFB4	ANGPTL4	GTSE1
17	ALDH7A1	ARHGEF2	ARMCX2		NPC2	ANTXR2	HSPA8
18	ALPG	ARID3A	ARNTL		PFDN5	ANXA10	INCENP
19	ALPP	ASAP2	ASB2		PIR	ANXA3	KIF20A
20	AMOT	ATP13A3	ASMTL		PRDX1	APOBEC3A	KLK7
21	ANK1	AURKB	ATP6V1C2		RBL2	APOBEC3B	KPNA2
22	ANXA9	AXL	BNIP3L		RDH10	ARHGAP11A	LMNB1
23	AOC1	BASP1	BRD8		RFC4	ARHGEF39	NCAPG2
24	APMAP	BMP6	C15orf48		RPA1	ARID3B	NCAPH
25	ARHGDIB	BMPER	C1orf21		RPL21	ARL4C	NUSAP1
26	ASF1B	BNIP3	C4orf46		RPL23A	ARNT2	PBK
27	ATP1A1	C11orf68	CACYBP		RPL38	ARPC1A	PIMREG
28	ATP1B3	C1orf116	CAMK1G		RPS11	ARTN	PRC1
29	ATP5F1A	C1orf74	CAND2		RPS16	ATP13A2	PRR11
30	ATP5MC1	CAD	CCNE1		RPS24	ATP2B4	PTTG1
31	ATP5MC2	CALM3	CCNG1		RPS25	ATP8A2	RPL23
32	ATP5MC3	CANT1	CCNG2		RPS27	AURKA	RPL24
33	ATP5PB	CAP1	CD96		RPS28	B4GALT4	RPL7A
34	ATP6V1B1	CARD10	CDYL2		SCGB1A1	BCL2A1	S100A10
35	ATRN	CBL	CEBPE		SCNN1A	BCORL1	SERPINB7
36	BARX2	CBLC	CENPH		SLC12A6	BLM	SPAG5
37	BCAM	CBX6	CENPK		SNRPD2	BUB1	STMN1
38	BDH1	CCDC85B	CENPQ		SPC24	C18orf54	UBE2C
39	BMP3	CCL3	CFAP57		SPC25	CADM1
40	BMP7	CCL4L2	CFL2		TINCR	CALB2
41	BNIPL	CD24	CHST6		TRPV6	CALM2
42	BRAT1	CD55	CLCN5		UBA52	CAMK2N1
43	BRCA1	CD68	CMTM4		UNC119B	CAPN14
44	BRD3OS	CDA	COL8A2		UQCRH	CCL3L3
45	BRI3BP	CDC42EP2	COX7A2			CCNB1
46	C10orf99	CDCA2	CREG2			CD59
47	C14orf132	CDCA5	CTSS			CDCA8
48	CACNG4	CDCP1	CXCL9			CDH4
49	CAMK2A	CDH1	CXorf38			CDK1
50	CAT	CDR2L	CYBRD1			CDK5R1
51	CBX5	CEMIP2	CYP11A1			CDKN3
52	CCDC80	CENPO	CYP2E1			CEACAM1
53	CDCA7	CHST2	CYP4F3			CEACAM5
54	CDH13	CKS1B	DAPK1			CEACAM6
55	CDKN2C	CMIP	DCP2			CENPA
56	CDT1	COL12A1	DENND11			CENPE
57	CENPW	COL27A1	DHTKD1			CENPJ
58	CERK	CORO1C	DIXDC1			CENPN
59	CERS4	CREB3L2	DONSON			CEP55
60	CERS6	CRLF3	DTX4			CFAP20DC
61	CETN2	CSF2	DUSP5			CHTF18
62	CHD3	CSNK1E	DYRK2			CIP2A
63	CKB	CTH	ECI2			CKAP2L
64	CLDN8	CYB5R1	EFEMP2			CKS2
65	CLU	CYB5R3	EGFL7			CLCF1
66	COX6B1	CYGB	EIF4A2			CLDN4
67	CROT	CYSRT1	EME1			CLK3
68	CTSH	DBF4	ENKUR			CLMN
69	CYP4B1	DBN1	ENTPD2			CPNE2
70	DBI	DIAPH3	ENTPD4			CTSL
71	DHCR24	DNMBP	ERBB3			CYP1A1
72	DHFR	DOCK5	ERO1A			CYP1B1
73	DOCK8	DRAP1	ERO1B			CYP26B1
74	DSC3	DTD1	ETNK2			CYP4F11
75	DSG1	DVL1	F2R			CYSTM1
76	DSG4	EGFR	FAM72C			DACT1
77	DYNC2I2	EHF	FAM72D			DCUN1D3
78	E2F2	EML2	FANCD2			DDIAS
79	E2F8	EPB41L2	FANCI			DENND2C
80	ECH1	ERCC1	FNDC11			DEPDC1
81	EDIL3	ESM1	FRK			DEPDC1B
82	EEF2K	ETS1	FUT8			DHRS9
83	EFHC1	ETV4	FZD10			DSC2
84	EIF3L	EXOSC8	GAN			DSN1
85	EIF4B	F2RL1	GBP7			DYNLRB1
86	ELAPOR1	FAM83D	GCLM			ECM1
87	EMP2	FBLIM1	GCNT3			EDNRA
88	EPHA4	FBXL18	GDPD2			EFHD2
89	EPHB2	FKBP1A	GJC1			ELFN2
90	EPHX2	FLNA	GLCCI1			ELK3
91	EPN3	FLNB	GOLPH3L			EMP1
92	FAM102B	FNBP4	GRIN2A			ENO2
93	FAM111B	FOSL1	GSAP			EPB41L5
94	FAM168B	FOXD1	HAUS4			EPGN
95	FAM172A	FOXM1	HBS1L			EPHB3
96	FDPS	FRAS1	HID1			EPS8L1
97	FEN1	FSCN1	HMCN2			ERCC6L
98	FGFR2	FSTL3	HOXA1			ESPL1
99	FGFR3	FXYD5	HROB			FA2H
100	FOXN1	GANC	HSDL2			FAM110C
101	FOXN3	GAS6	IFNGR2			FAM167A
102	FOXO6	GAST	IGBP1			FAM222A
103	GALNT7	GDI1	IGSF11			FAM83A
104	GINS2	GJA1	IL31RA			FERMT1
105	GLB1L2	GNAI1	IL33			FEZ1
106	GLUL	GOLM1	INSIG1			FGFBP1
107	GM2A	GPSM1	ITGA1			FKBP4
108	GPD1L	GREB1L	ITGB3BP			FRMD4B
109	GPNMB	GRHL3	ITM2C			FUT3
110	GRAMD4	HMGA2	KALRN			GABRP
111	GSN	HPCAL1	KDELR3			GALNT12
112	H2AZ1	HYOU1	KIF15			GALNT3
113	H2AZ2	IER3	KIF3C			GALNT5
114	H3-3A	IL13RA2	KRT23			GAS2L3
115	HACD3	IL24	KYAT1			GDA
116	HADH	IL36G	LACTB			GGH
117	HDAC1	IL6	LEMD1			GJB4
118	HMGB1	KCNG1	LOXL2			GNG4
119	HMGN2	KDM7A	LRRC20			GPAT3
120	HOXC13	KIF18B	LSM3			GPATCH2L
121	HPGD	KIFC1	MAB21L4			GPR153
122	HSD11B2	KLC2	MAGEE1			GPRC5A
123	HSPA1A	KLC3	MAOA			GRAMD2B
124	HSPB1	KLF5	MARCKSL1			GSDME
125	HSPE1	KLK10	MDFIC			GZMB
126	ID2	KRT6A	MDGA1			HAP1
127	ID3	LAMA3	MEGF6			HAS2
128	IDH1	LAMB3	MELK			HAS3
129	IGSF9	LCE3E	MMP11			HEPHL1
130	IL17RE	LIF	MND1			HES1
131	ISYNA1	LIMA1	MORF4L1			HJURP
132	JRK	LIPE	MPST			HMG20B
133	KCTD3	LRATD2	MT-ND6			HMGA1
134	KLHDC3	LRRC8C	MT2A			HMGB2
135	KLHL13	LTBP4	MTSS1			HMGB3
136	KLK5	LYST	MYH10			HMMR
137	KNTC1	MAP4K4	MYRF			HMOX1
138	KRT1	MAP7D3	MYZAP			HOMER2
139	KRT10	MICAL2	MZT1			HS3ST2
140	KRT13	MMP1	NAE1			HSD17B2
141	KRT15	MMP10	NCCRP1			HSP90B1
142	KRT3	MMP14	NCEH1			HSPH1
143	KRT4	MYADM	NES			HTR1D
144	KRT5	MYL6	NGEF			IGFBP3
145	KRT77	MYO10	NIPA1			IL18R1
146	LAPTM4B	MYO1E	NLGN2			IL1B
147	LDHB	MYOF	NUP37			IL1R1
148	LGR4	NCAPG	OAT			IL1R2
149	LIG1	NECTIN1	OSTC			IL1RL1
150	LUZP2	NECTIN2	P2RY6			IQGAP3
151	LYPD3	NSMF	PADI1			IRF6
152	MAL	NT5E	PALS1			ITGA5
153	MAP2K6	NUTF2	PANX2			ITGB1
154	MAPRE2	OCIAD2	PARD6B			ITGB7
155	MATN2	ODF2	PARPBP			ITPKC
156	MCM2	OXSR1	PCCA			KCNK1
157	MCM3	P3H2	PDCD6-AHRR			KHNYN
158	MCM4	PDCD1LG2	PGK1			KIAA1549L
159	MCM5	PEAR1	PGM2L1			KIF14
160	MCM6	PFKP	PGPEP1			KIF18A
161	MCM7	PHLDA2	PHF10			KIF20B
162	MDH1	PIF1	PHKB			KIF23
163	MEGF8	PITRM1	PHYHD1			KIF2C
164	MEGF9	PLCXD1	PIK3CB			KIF4A
165	MLEC	PLEKHG5	PLA2G2F			KIFC3
166	MMP12	PLEKHN1	PLAT			KNL1
167	MPP2	PLPPR2	PLEKHH2			KNSTRN
168	MPP7	PLS3	PLIN2			KPNA7
169	MPPED2	PNLIPRP3	PLIN3			KRT16
170	MSH2	PNP	PPARA			KRT17
171	MT-CYB	PNPLA2	PPARG			KRT81
172	MT1E	POLQ	PPP2R2C			LAMC2
173	MT1X	PPP1R14B	PPP2R5C			LCE1E
174	MTUS2	PPP1R15A	PPP4R4			LCN2
175	MYBL2	PRDM8	PRSS22			LHFPL2
176	MYLK	PRDX5	PSMB2			LIPG
177	NANOS1	PREX1	PSMD10			LIPH
178	NCAPD2	PRMT5	PTAFR			LMO7
179	NDRG4	PSMD2	PTGR1			LPCAT4
180	NDUFA2	PTPN12	PTGS1			LRP8
181	NDUFS5	RAB7A	PTP4A3			LRRC8A
182	NMU	RAP2B	RFLNB			LTBP3
183	NOTCH3	RAPGEF2	RIMS3			LY6K
184	NRG2	RCSD1	RIPOR3			LZTS3
185	NT5DC2	RERE	RMI2			MACC1
186	NUBPL	RNASE7	RNASE4			MAD2L1
187	OLFML2A	RNF223	RNF144A			MAGEF1
188	ORC1	RNF26	RNF39			MANF
189	OST4	RTKN	RPL14			MAP2K1
190	PALMD	RTN4	RPL29			MAP3K20
191	PAQR7	RTTN	RPL31			MAP3K8
192	PARP1	SACS	RPL34			MAP3K9
193	PBXIP1	SAMD4A	RPL36AL			MAST4
194	PCLAF	SAMD4B	RPL39			MBOAT2
195	PCNA	SAPCD2	RPL9			METRNL
196	PCSK5	SCNN1D	RPS13			MFNG
197	PCSK9	SEC14L1	RPS29			MMP9
198	PCYOX1	SEC24D	S100P			MMRN2
199	PDCD4	SEC63	SAA1			MN1
200	PEBP1	SEMA3A	SAA2			MPHOSPH6
201	PEG10	SERINC2	SEC61G			MPRIP
202	PIK3R2	SETBP1	SEMA6B			MSANTD3
203	PIK3R3	SGMS2	SERPINB1			MYEOV
204	PITPNM3	SH2D2A	SERPINB3			NAV2
205	PLA2G2A	SH3BGRL3	SERTAD2			NAV3
206	PLD1	SH3PXD2A	SESTD1			NDRG1
207	POLA1	SKA1	SGO1			NEK2
208	POLD1	SLC43A3	SIPA1			NID1
209	PPFIBP2	SLC6A11	SKAP2			NID2
210	PPIA	SLC7A5	SLC26A9			NLRP3
211	PPM1L	SMC4	SLC27A1			NOL4L
212	PPT1	SMOX	SLC35F3			NOS1
213	PRIM1	SMTN	SLC5A3			NPAS2
214	PRR15L	SMURF1	SMARCA1			NPC1
215	PXMP4	SNX9	SOWAHB			NQO1
216	QARS1	SOGA1	ST6GAL1			NSD2
217	RAB26	SPRR2A	STEAP4			NUAK2
218	RALGDS	SPRY4	STK39			NUF2
219	RAPGEFL1	SRA1	STXBP1			OCLN
220	RBBP7	ST3GAL1	TAB3			OSBP2
221	RBBP8NL	STIL	TBC1D16			OSBPL10
222	RCN2	STIP1	TCEAL9			P2RY8
223	RHOBTB3	SURF4	TEC			PAOX
224	RNPEP	SYNPO2L	THRA			PC
225	ROBO1	SYT7	TIMP2			PDIA5
226	RPA3	TACC1	TNFAIP8			PDPN
227	RPL22	TBX3	TNFAIP8L1			PFKFB2
228	RPL5	TCOF1	TNFRSF1B			PIM1
229	RPL6	THSD4	TNFRSF21			PITPNC1
230	RPL7	TICAM1	TPST2			PLA2G4A
231	RPS17	TINAGL1	TSPAN18			PLA2G4E
232	RRM1	TMSB10	TXN			PLAU
233	RRM2	TOMM34	UBB			PLAUR
234	S100A4	TSC22D2	UBE2T			PLCD1
235	S100A6	TSPYL2	UGT1A6			PLK1
236	S1PR5	UBE2S	UPK3B			PLK4
237	SC5D	UHRF1	WBP2			PORCN
238	SCARA3	UNC13D	WIPI1			PPARD
239	SCD	UPP1	WNT5B			PRDM1
240	SCEL	WDR62	YBX2			PRNP
241	SEMA5A	XYLT1	YPEL3			PRR9
242	SEMA6D	ZFP36	ZFC3H1			PRSS3
243	SEPTIN5	ZFYVE9				PSRC1
244	SF3A3	ZNF710				PTER
245	SHMT1	ZNF750				PTGS2
246	SKP2					PTPRH
247	SLC12A2					PXYLP1
248	SLC25A29					PYGL
249	SLC25A3					RAC2
250	SLC25A5					RACGAP1
251	SLC6A6					RAD51
252	SLC7A8					RALGPS2
253	SLURP2					RBM12
254	SMC2					RGL3
255	SMO					RGMA
256	SNRPD3					RGS7
257	SORCS2					RHCG
258	SORL1					RHOF
259	SPARC					RIPOR1
260	STON1					RNF122
261	SUOX					S1PR3
262	TBCD					SBSN
263	TCF19					SEMA7A
264	TCTN1					SERPINB13
265	TECR					SERPINB2
266	TENM4					SGO2
267	TENT5B					SH3KBP1
268	TFRC					SH3TC1
269	TGFBI					SHCBP1
270	THOC3					SLC25A23
271	TIMM21					SLC37A2
272	TJP3					SLC41A1
273	TK1					SLC5A1
274	TKT					SLC6A14
275	TM7SF3					SLPI
276	TMEM106C					SMIM29
277	TMEM19					SOCS2
278	TMEM63C					SOCS3
279	TOP2B					SPOCD1
280	TP53INP1					SPOCK1
281	TP73					SPRR1A
282	TPD52L1					SPRR1B
283	TPPP3					SPRR2D
284	TPRG1L					SSR3
285	TRIM2					ST3GAL3
286	TRMT112					STC1
287	TTC3					SULT2B1
288	TUBA1B					SYNDIG1
289	TUBB					SYT14
290	TYMS					TACC3
291	UBE4B					TACSTD2
292	UBR7					TFAP2A
293	UCP2					TFCP2L1
294	UNC5B					TFPI2
295	UPK3BL1					TGFA
296	VWF					TGM1
297	WDHD1					TIAM1
298	WDR76					TICRR
299	ZNF608					TIMP1
300	ZNF704					TIPARP
301	ZWINT					TJP2
302						TLCD1
303						TMBIM1
304						TMC1
305						TMCC3
306						TMEFF1
307						TMEM158
308						TMEM45B
309						TNFAIP1
310						TP53INP2
311						TPCN1
312						TPM4
313						TPPP
314						TPRA1
315						TPX2
316						TRIM40
317						TRIP13
318						TROAP
319						TTC9
320						TTK
321						TYRO3
322						UGCG
323						UGDH
324						VAT1
325						VGLL3
326						VRK1
327						WNT7B
328						WNT9A
329						YOD1
330						ZBED2
331						ZNF165
332						ZNF185
333						ZPLD1

## Sheet: Down-DEG
Down-regulated DEG list of Venn diagram area
No	(A)	(B)	(C)	(D)	(E)	(F)	(G)
	TI_up only	EFE-L_down only	EFE-H_down only	TI_up & EFE-L_down	TI_up & EFE-H_down	EFE-L_down & EFE-H_down	TI_up & EFE-L_down & EFE-H_down
1	AARS1	ABCB6	ACOT4	ABTB2	ACOT2	ABAT	AHR
2	ABCC3	ACHE	ACTN2	ACE2	ADAMTS1	ACP3	AMIGO2
3	ABCG1	ACKR3	AIM2	ADGRE5	ADRB2	ADAMTS2	ARAP2
4	ABL2	ACOT11	ALKBH8	APOL2	AEN	ADAMTSL3	BCL2L14
5	ACKR4	ACOX1	ANO2	APOL3	AJUBA	ADGRA2	BICDL1
6	ACP2	ADD3	ANXA8L1	APOL4	BATF2	AGR2	BIRC3
7	ACSL5	ADORA2B	AP3B2	ATF3	BLZF1	AHNAK	BMP2
8	ACTB	ALDH2	AP5S1	BACH1	CCN1	AHNAK2	CASP8
9	ACTN1	ALDH3A2	ARL4A	BBC3	CCN2	ALDH3B2	CCL17
10	ADAM8	ALPP	ARRDC4	BST2	CCNA1	ALPG	CCL22
11	ADAMTS6	ANKMY2	ATXN7L1	BTN3A3	CHAC1	AMER1	CCL5
12	ADAR	ANKRD22	ATXN7L2	C1S	COL17A1	AMOT	CFB
13	ADGRF4	ANTXR1	BAHCC1	C3	CSAG3	ANXA4	CMPK2
14	ADM2	AOAH	BCAT1	CASP1	CXCL1	ANXA8	CSF1
15	AKIRIN2	ARHGEF19	BCL2L13	CASP10	DDX60L	ARHGAP26	CTSC
16	ALAS1	ATP1A1	BCLAF1	CCL2	DKK1	ARID5B	DDX58
17	ALG2	ATP1B1	BRMS1	CD47	DUSP7	ARL14	DHRS2
18	ALPK1	AZIN2	BTBD19	CD82	EDN1	ARMC5	DTX3L
19	AMOTL2	BDKRB2	CAPN3	CFH	ENC1	ARRDC3	DUSP6
20	ANKIB1	BID	CCDC86	CIITA	ERRFI1	ASB9	ECE1
21	ANKLE2	BTG2	CDC42SE1	CMTR1	FBXO39	ATF5	ECM2
22	ANKRD11	C1orf226	CDK4	CNDP2	HBEGF	ATP10B	EGR1
23	ANKRD33B	C2CD4A	CEBPA	CXCL10	HERC6	BAG1	EGR2
24	ANTXR2	CARMIL1	CHAMP1	CXCL11	HOMER1	BBOX1	EHD4
25	ANXA3	CASK	CHST3	CYLD	IER2	BCL11A	EPHA2
26	APOBEC3A	CAT	CIART	CYP24A1	IFI35	BEST1	EPSTI1
27	APOL1	CDKN2B	CIRBP	DDIT4	INHBA	BHLHE41	ETS2
28	APOL6	CERS6	CLN6	DRAM1	IRF7	BLNK	ETV7
29	AREG	CHD9	COA7	FRMD3	IRF9	BRIP1	EXOC3L1
30	ARFRP1	CKB	COL4A6	FYB1	ISG15	C1orf68	EXOC3L4
31	ARHGAP25	CRIP2	COPZ2	GBP4	KCTD14	C21orf91	GBP1
32	ARHGEF2	CROT	CWC25	GBP5	KCTD15	C3AR1	GBP2
33	ARNTL2	CRYBG1	DDX31	GCH1	KLF4	C4B	GNB4
34	ARTN	CTDSPL	DDX49	GLIPR2	KLF6	CACNA1I	H2AC6
35	ASAP2	CTSD	DHX37	GPD2	LARP1	CAV1	HERC5
36	ASNS	CUEDC1	DIDO1	HLA-DMA	LRRFIP1	CBR3	HLA-DQA1
37	ASS1	CXXC5	DLX2	HLA-DMB	MAFB	CCL8	HSH2D
38	ATF4	DAB2IP	DOK3	HLA-DOB	MEP1B	CD70	IFI16
39	ATXN2L	DHRS3	DPH2	HLA-DPA1	MLKL	CDC42BPG	IFI27
40	AVPI1	DNAJC15	DUSP2	HLA-DPB1	MOV10	CDC42EP3	IFI44L
41	B2M	DPYD	DXO	HLA-DQA2	MYD88	CH25H	IFI6
42	B4GALT1	DPYSL2	EARS2	HLA-DQB1	NOCT	CHI3L2	IFIH1
43	BAK1	EDAR	EFNB2	HLA-DRA	OASL	CLCA2	IFIT1
44	BAZ1A	EDARADD	EGR3	IFNGR1	PHLDA1	CLDN8	IFIT2
45	BCAR1	EDIL3	EMC1	INA	PTPRE	CLEC7A	IFIT3
46	BCAR3	EMP2	EPC1	IRAK2	RBCK1	CNP	IGFN1
47	BCL2L1	EPHX2	EPC2	JAK2	RUNX1	COL5A3	IKBKE
48	BCL3	EPN3	FAM120C	KIAA0040	SESN2	CSGALNACT1	IL1A
49	BCR	FAM135A	FAM71F2	KLF7	SHFL	CX3CL1	IL4I1
50	BHLHE40	FAM20C	FDX2	LBH	SLC15A3	CYP4B1	INHBE
51	BNC1	FAM83F	FEM1A	LY6E	SLC35F6	DCBLD1	IRS1
52	BNIP3	FAM8A1	FJX1	LYPD5	SLC6A9	DENND2B	ITPRIP
53	BTC	FBXO32	FLRT2	NBN	SLFN5	DHCR24	JUNB
54	BTN3A1	FCHSD2	FLRT3	NEDD4	SMTNL1	DISP2	KCND3
55	BTN3A2	FGFR3	FN1	NEURL3	SOWAHC	DLK2	KLHDC7B
56	C15orf39	FOXC1	FUS	NFKBIA	SOX9	DLX5	KYNU
57	C15orf48	FOXO1	GDAP1	NINJ1	SP140L	DOP1A	LAMP3
58	C1orf116	FRRS1	GNL2	NKX3-1	STC2	EFNA1	LAP3
59	C1orf74	FRS2	GPATCH4	NRIP1	STK40	EPB41L1	LGALS9
60	C1R	GAREM1	GPR39	NUB1	TAPBPL	EPS8	LRRN2
61	C1RL	GFPT2	GPX1	NUPR1	TGIF1	FAM13B	MICALL1
62	C2	GGT1	GRWD1	OAS3	THBS1	FAT2	MOB3C
63	CAB39	GNPTAB	GZF1	OPTN	TMEM268	FCGR1A	MSC
64	CACNB1	GOPC	H1-3	PARP14	TNFRSF10A	FILIP1L	MX1
65	CAPRIN2	GPR146	H2AC7	PCGF5	TRIB1	FLOT1	MX2
66	CARD11	GPX2	H2BC11	PLAAT4	TRIM21	FOS	MYC
67	CARS1	GRAMD1C	H2BC4	PLSCR1	TRIM5	FOSL2	NCOA7
68	CASP4	GSN	H2BC7	PRKD2	VAV2	FOXN1	NEDD9
69	CASP7	H2BC5	H2BC8	PSTPIP2	ZNF319	FOXQ1	NFE2L2
70	CBLC	HACD4	H2BC9	RNF19B		GAS2L2	NRG1
71	CBLN3	HERPUD1	H3C4	RNF213		GDF15	NT5C3A
72	CBX4	HINT3	H4-16	RNF217		GLI1	OAS1
73	CCDC71L	HLA-DOA	H4C14	RNF24		GMPR	OAS2
74	CCDC85B	HOXC13	HEXIM2	RTP4		GPER1	PDP1
75	CCDC9	HSD3B7	HNRNPU	S100A8		GRHL2	PLEKHA4
76	CCND1	HTR7	HSPB9	SKIL		GRIN3A	PLSCR4
77	CCND2	ICOSLG	ICAM4	SLC25A28		GRIP1	PML
78	CCNL1	ID1	IFNL3	SLC2A6		GRIP2	PNPT1
79	CD274	IFITM10	IGFL4	SLC7A11		H2AC11	PXK
80	CD40	INSIG1	IL16	SOD2		H2BC18	RASGRP3
81	CD55	ITGA6	IPO4	SPATS2L		H2BC21	RNF43
82	CD68	ITGAV	IQANK1	STARD4		H2BC6	RSAD2
83	CD74	ITGB6	ITIH6	STAT1		H3C10	SAMHD1
84	CDC42EP1	ITGB8	KRCC1	TBC1D1		H4C8	SDC4
85	CDC42EP2	ITM2B	KRT80	TLR2		HCFC2	SH3RF2
86	CDCP1	JADE2	L3HYPDH	TLR3		HR	SIDT1
87	CDH3	JAK1	L3MBTL2	TRAFD1		ID2	SLC38A2
88	CDKN1A	KCNB2	LSG1	TRIB2		ID3	SLC39A8
89	CEACAM1	KCNJ15	LTO1	TRIM47		ID4	SMCHD1
90	CEACAM19	KCNK5	MAK16	TRPA1		IER5L	SNAI2
91	CEACAM6	KIAA0513	MANSC1	TYMP		IFNL2	SP110
92	CEBPB	KITLG	MARCHF4	UBA7		IL17C	STARD5
93	CEBPD	KRT4	MAT2A	USP15		JAG1	STAT5A
94	CEBPG	LIFR	MAX	WASHC4		JAG2	STOML1
95	CFLAR	LIPA	MED22	WFDC2		KCNJ2	TENT5A
96	CHST11	LNX1	METTL1	XRN1		KCTD1	THSD1
97	CITED4	LRG1	MOCS3	ZC3H12A		KCTD12	TMEM140
98	CKAP4	LRRC1	MRTO4	ZFYVE26		KIAA1217	TNFAIP2
99	CLCF1	LRRC8D	MTA2			KLF10	TNFSF14
100	CLDN1	LSS	MYBBP1A			KRT1	TP63
101	CLIC4	LY6D	NAPA			KRT10	TRANK1
102	CLIC5	MAML2	NCDN			KRT5	TRIB3
103	CLIP4	MAP2K6	NCL			LFNG	TRIM22
104	CLSTN3	MAP3K14	NCOA5			LIMK2	TRIM26
105	CLTRN	MARCKS	NEXN			LNPEP	TRIM31
106	CMTM3	MBNL2	NLRP10			LRAT	TRIM38
107	CSRNP1	MDK	NOP16			LRIG3	TXNIP
108	CSRNP2	MEFV	NOP2			LRRC32	UNC93B1
109	CTH	MFSD4A	NOP56			LYPD1	USP18
110	CTSS	MGAT3	NOP58			MIDEAS	VEGFA
111	CXCL16	MID1	NPY4R2			MMP13	WNT4
112	CXCL8	MMP28	NRARP			MYCBP2	XAF1
113	CXCL9	MPZL2	NXF1			NAALADL2	XDH
114	CYP26B1	MR1	NXT1			NAT8	ZCCHC2
115	CYP27B1	MTUS1	ODC1			NEBL	ZNFX1
116	CYP2J2	MXD4	OSGEP			NFASC
117	CYREN	NCOA3	PCLO			NFE2L1
118	CYSRT1	NEURL1B	PES1			NOD2
119	DAPP1	NGFR	PHACTR4			PBX1
120	DCP1A	NOS2	PIGG			PCDH7
121	DDIT3	NOTCH3	PIGW			PDE4D
122	DDX21	NR1D2	PKM			PER2
123	DDX60	NRXN3	PNO1			PER3
124	DENND1A	NUAK1	POLR1A			PFKFB3
125	DESI1	OLFML2A	POLR1B			PGLYRP2
126	DHX58	OTUD1	POLR1G			PHLDB1
127	DNAJB9	P2RX7	POLR3H			PIK3R1
128	DNAJC1	PALM	PPP1R3C			PKP1
129	DOCK5	PAPLN	PPRC1			PLCL1
130	DRAP1	PARP4	PRDM11			PLEKHA7
131	DTX2	PER1	PRICKLE1			PLPP3
132	DUOX2	PEX11B	PTDSS1			PROC
133	DUSP4	PI4K2B	PTGER4			PRODH
134	DUSP5	PIK3R3	PTHLH			PTPRB
135	EBF4	PLCE1	PUS1			RASSF10
136	EFL1	PLD1	PYCR3			RETREG1
137	EIF2AK2	PLEKHH3	RBM3			RIPOR2
138	EIF2S2	PLXDC2	REXO4			RNF144B
139	EIF4EBP1	PLXNA2	RHOB			RNF152
140	EIF5A2	PNRC1	RIOX2			ROGDI
141	ELOVL7	POF1B	RRP1			SAMD11
142	EPS8L1	PPP1R9B	RRP12			SCPEP1
143	ERAP1	PRICKLE4	RRP9			SEMA3D
144	ERAP2	PRRG4	RRS1			SERPINA3
145	EREG	PRXL2A	RUFY4			SERTAD1
146	ERN1	PTGES	RUNDC3A			SERTAD4
147	ETS1	PTPRJ	S100A3			SLC1A3
148	ETV4	PTPRS	SCN9A			SLC30A1
149	ETV5	PYCARD	SCO2			SLC43A2
150	ETV6	RAB27B	SETD1B			SMAD6
151	F3	RAB7B	SF1			SMPD1
152	FAM107B	RAPGEFL1	SFPQ			SOX18
153	FAM241A	RARG	SLC2A8			SOX7
154	FAM78B	RCC2	SOX12			SPIB
155	FAM83A	RFX5	SPTBN5			SPINK5
156	FAS	RIN2	SRM			SPTSSB
157	FBXO6	RNF145	SRSF3			ST6GALNAC1
158	FERMT1	RNF19A	SRSF6			STON2
159	FGD2	RUNX2	SRSF7			SULF1
160	FGD6	S100A4	SRSF8			SVIL
161	FGF2	SCD	STK36			SYTL1
162	FLNB	SEMA3C	SURF2			TACC2
163	FMNL2	SESN3	SURF6			TCIM
164	FOSL1	SIN3A	SYBU			TFEB
165	FOXE1	SLC27A2	TAGLN			TFRC
166	FOXN2	SLC27A3	TBC1D9			TGFBI
167	FRMD4B	SLC39A2	TCTA			TIMP3
168	FSCN1	SLC47A2	TGFB3			TMEM131L
169	FST	SLC9A3R1	THTPA			TNC
170	FSTL3	SLC9A9	TMCO4			TNFRSF11B
171	GABARAPL1	SLCO3A1	TMEM198			TNFSF10
172	GABPB1	SLFN12	TMEM79			TNFSF13B
173	GADD45A	SLURP2	TNFSF18			TNFSF15
174	GARS1	SNN	TNK1			TNS1
175	GATA6	SPON2	TNS4			TNS3
176	GBP3	SPTLC3	TRABD2B			TP53
177	GBP6	SRD5A1	TRIM14			TPPP3
178	GBP7	SSBP3	TRIM25			TRA2A
179	GCA	SSPN	TRIM35			TRIM29
180	GFPT1	SSTR2	TRMT61A			TSC22D3
181	GIMAP2	STMN3	TTLL11			TSHZ2
182	GJB2	SUSD6	TUBA1B			TSKU
183	GJB3	SYNE2	TUBA1C			UGT8
184	GJB4	SYNPO	TUBA4A			VAV3
185	GJB5	SYTL2	TUBB3			WNT10A
186	GNA15	TCP11L2	TUBB4B			ZBTB7C
187	GOLM1	TEX9	TWNK			ZNF618
188	GPRC5B	TGIF2	TXNL4B
189	GPT2	TMEM19	UBIAD1
190	GRAMD2B	TMEM37	UBTF
191	GRB10	TMEM87B	URB1
192	GRINA	TMEM98	URB2
193	GRPEL2	TMPRSS4	USP36
194	GSAP	TMX1	UTP15
195	GSDMB	TNFAIP6	UTP20
196	GSDMC	TNFSF9	WDR43
197	GTPBP1	TNIK	WDR74
198	GTPBP2	TRAPPC6A	ZBED3
199	GUK1	TRIM16	ZBTB24
200	H1-0	TRIM16L	ZCCHC8
201	H1-10	TRIM2	ZDHHC14
202	HAPLN3	TSPAN13	ZMIZ2
203	HAS2	TSPAN15	ZNF202
204	HAS3	TTC22	ZNF263
205	HDAC9	UBR2	ZNF283
206	HELZ2	UCP2	ZNF296
207	HEPHL1	UNC5B	ZNF362
208	HIVEP1	UTRN	ZNF37A
209	HIVEP2	VEZF1	ZNF512B
210	HK2	VPS13C	ZNF594
211	HLA-A	VSNL1	ZNF777
212	HLA-B	WDFY1	ZSCAN31
213	HLA-C	ZBP1
214	HLA-DRB1	ZBTB10
215	HLA-DRB5	ZNF318
216	HLA-E	ZNF488
217	HLA-F
218	HMGA2
219	HS3ST1
220	HSPA5
221	HYOU1
222	ICAM1
223	IDO1
224	IER3
225	IFI30
226	IFI44
227	IFIT5
228	IFITM1
229	IFITM2
230	IFITM3
231	IFNGR2
232	IFRD1
233	IGF2BP2
234	IGFBP3
235	IL11
236	IL15RA
237	IL18BP
238	IL1B
239	IL1RL1
240	IL1RN
241	IL20RB
242	IL32
243	IL4R
244	IL6
245	IL6ST
246	IL7R
247	INPP1
248	IRF1
249	IRF2
250	IRF6
251	ISG20
252	ITGA3
253	ITGA5
254	ITGB7
255	ITPK1
256	ITPKC
257	JDP2
258	JUN
259	KCTD11
260	KDM7A
261	KIF21B
262	KIFC3
263	KLF3
264	KLHL5
265	KLK10
266	KPNA4
267	KRT16
268	KRT17
269	KRT18
270	KRT23
271	KRT6A
272	KRT6B
273	KRT81
274	LACC1
275	LACTB
276	LAMA3
277	LAMB3
278	LAMC2
279	LCN2
280	LGALS3BP
281	LGMN
282	LIF
283	LIMA1
284	LIPH
285	LMO2
286	LMO7
287	LRRC59
288	LRRC61
289	LRRC8A
290	LSR
291	LYN
292	MAFF
293	MAFK
294	MAP2
295	MAP4K4
296	MARCKSL1
297	MARS1
298	MCL1
299	MCUB
300	MDFI
301	MET
302	MFHAS1
303	MFSD12
304	MICAL1
305	MICAL2
306	MIDN
307	MINDY2
308	MMP25
309	MMP9
310	MSRB1
311	MTHFD1L
312	MTHFD2
313	MUC1
314	MUC4
315	MXD1
316	MYEOV
317	MYO1B
318	MYO1E
319	MYO1G
320	N4BP1
321	N4BP3
322	NABP1
323	NAGS
324	NAMPT
325	NAV2
326	NAV3
327	NCF2
328	NECTIN2
329	NEDD4L
330	NEK7
331	NFAT5
332	NFE2L3
333	NFKB1
334	NFKB2
335	NFKBIE
336	NHS
337	NIPAL4
338	NLRC5
339	NLRP1
340	NMI
341	NOD1
342	NR1D1
343	NR4A1
344	NRP1
345	NRP2
346	NT5C2
347	NT5E
348	NUAK2
349	NUDCD1
350	ODF3B
351	OGFR
352	OLR1
353	OSBP2
354	OSMR
355	OTUD4
356	PALM2AKAP2
357	PAPPA
358	PARP10
359	PARP12
360	PARP3
361	PARP8
362	PARP9
363	PATL1
364	PCDH1
365	PCK2
366	PDCD1LG2
367	PDZD2
368	PGLYRP4
369	PHC2
370	PHF11
371	PHLDA2
372	PHLDB2
373	PI3
374	PIEZO1
375	PIK3AP1
376	PIP5K1A
377	PISD
378	PKP2
379	PLAAT2
380	PLAU
381	PLAUR
382	PLEC
383	PLEK2
384	PLEKHG3
385	PLK2
386	PLK3
387	PMAIP1
388	PMEPA1
389	POGK
390	POLR3C
391	PPP1R15A
392	PPP1R15B
393	PPP1R18
394	PPP2R5B
395	PRDM1
396	PRDM8
397	PRNP
398	PROSER2
399	PSAT1
400	PSEN2
401	PSMB10
402	PSMB8
403	PSMB9
404	PSME1
405	PSME2
406	PTGS2
407	PTK6
408	PTP4A1
409	PTPN12
410	PTPRK
411	PVR
412	PYCR1
413	QKI
414	RAB11FIP1
415	RAB8B
416	RALA
417	RALGPS2
418	RANGAP1
419	RAP2B
420	RAPGEF3
421	RAPH1
422	RELA
423	RELB
424	RELT
425	RGS20
426	RGS3
427	RHBDF2
428	RHOC
429	RICTOR
430	RIMKLB
431	RIPK2
432	RND3
433	RNF114
434	RNF149
435	RNF165
436	RPS6KA2
437	RRBP1
438	RUBCN
439	S100A9
440	S100P
441	SAA1
442	SAA2
443	SAMD4A
444	SAMD9
445	SAMD9L
446	SARS1
447	SAT1
448	SAV1
449	SBNO2
450	SDR16C5
451	SECTM1
452	SEL1L3
453	SEMA7A
454	SERPINB1
455	SERPINB2
456	SERPINB8
457	SERPINE1
458	SERPINE2
459	SERPING1
460	SGPP2
461	SH3KBP1
462	SH3TC2
463	SHMT2
464	SHROOM3
465	SIPA1L1
466	SLAMF7
467	SLC12A4
468	SLC12A7
469	SLC16A1
470	SLC16A3
471	SLC1A4
472	SLC1A5
473	SLC25A22
474	SLC25A30
475	SLC26A9
476	SLC2A3
477	SLC38A5
478	SLC39A14
479	SLC3A2
480	SLC41A2
481	SLC44A4
482	SLC6A14
483	SLC7A5
484	SLC8B1
485	SLC9A7
486	SLC9B2
487	SLPI
488	SMOX
489	SOCS1
490	SOCS3
491	SP100
492	SPHK1
493	SPRED1
494	SPRR1B
495	SPRY4
496	SPTBN1
497	SQOR
498	SSH1
499	STAT2
500	STAT3
501	STING1
502	STK10
503	STK17A
504	STK39
505	STOM
506	STX11
507	SYNGR3
508	SYT14
509	TAF4B
510	TAP1
511	TAP2
512	TAPBP
513	TARS1
514	TCF20
515	TDRD7
516	TEAD1
517	TENT4B
518	TFE3
519	TFPI2
520	TGFA
521	TGFB1
522	TGM1
523	TGM2
524	THEMIS2
525	TICAM1
526	TINAGL1
527	TJP2
528	TLK2
529	TLNRD1
530	TMC6
531	TMCC3
532	TMEM106A
533	TMEM132A
534	TMEM154
535	TMEM171
536	TMEM200A
537	TMEM265
538	TMSB10
539	TNFAIP3
540	TNFAIP8
541	TNFRSF10B
542	TNFRSF12A
543	TNFRSF14
544	TNIP1
545	TNRC18
546	TOP1
547	TPBG
548	TRAF1
549	TRAF3
550	TRAF4
551	TRIM69
552	TRIM8
553	TSC22D2
554	TXNRD1
555	UAP1
556	UBA6
557	UBAP1
558	UBD
559	UBE2L6
560	UBE2Z
561	UHMK1
562	UHRF1BP1
563	UPP1
564	USP25
565	USP43
566	VEGFC
567	WARS1
568	WASL
569	WDR25
570	WDR45
571	WWC1
572	XBP1
573	XPO6
574	XPOT
575	YARS1
576	YEATS2
577	ZC3H12C
578	ZC3H7B
579	ZC3HAV1
580	ZFP36
581	ZFP36L1
582	ZMYND15
583	ZNF114
584	ZNF267
585	ZNF274
586	ZNF410
587	ZNF598
588	ZPR1
589	ZSWIM4
